# Supplementary material for: Genome-wide discovery and characterization of flower development related long non-coding RNAs in Prunus mume
Source: BMC Plant Biol. 2019 Feb 11;19:64. doi: 10.1186/s12870-019-1672-7 (PMC6371585; doi:10.1186/s12870-019-1672-7)
Supplement: Supplementary file 1 — Statistical data of the mapped reads. (XLS 11 kb) [file 12870_2019_1672_MOESM1_ESM.xls]

## Sheet: Additional file 1
Additional file 1 Statistical data of the mapped reads
Library name	QJN2 1	QJN2 2	QJN2 3	DY 1	DY 2	DY 3
Mapped statistics	Percentage	Percentage	Percentage	Percentage	Percentage	Percentage
Effective Reads	130,199,714 (100%)	117,188,902 (100%)	127,820,728 (100%)	103,674,894 (100%)	87,523,278 (100%)	95,322,424 (100%)
Total mapped	91,997,587 (70.66%)	84,805,708 (72.37%)	93,617,908 (73.24%)	83,150,175 (80.2%)	67,661,919 (77.31%)	69,967,603 (73.4%)
Multiple mapped	7,679,745 (5.9%)	6,416,494 (5.48%)	7,121,115 (5.57%)	5,639,877 (5.44%)	5,428,118 (6.2%)	5,436,444 (5.7%)
Uniquely mapped	84,317,842 (64.76%)	78,389,214 (66.89%)	86,496,793 (67.67%)	77,510,298 (74.76%)	62,233,801 (71.11%)	64,531,159 (67.7%)
Read1 mapped	46,673,811 (35.85%)	42,997,461 (36.69%)	47,628,847 (37.26%)	42,151,765 (40.66%)	34,403,899 (39.31%)	35,530,778 (37.27%)
Read2 mapped	45,323,776 (34.81%)	41,808,247 (35.68%)	45,989,061 (35.98%)	40,998,410 (39.55%)	33,258,020 (38%)	34,436,825 (36.13%)
Reads map to '+'	47,502,735 (36.48%)	43,807,620 (37.38%)	47,920,337 (37.49%)	41,795,110 (40.31%)	34,068,149 (38.92%)	35,497,173 (37.24%)
Reads map to '-'	44,494,852 (34.17%)	40,998,088 (34.98%)	45,697,571 (35.75%)	41,355,065 (39.89%)	33,593,770 (38.38%)	34,470,430 (36.16%)
Reads mapped in proper pairs	40,246,845 (61.82%)	37,062,320 (63.25%)	41,430,991 (64.83%)	37,816,162 (72.95%)	30,435,390 (69.55%)	31,063,555 (65.18%)
rRNA reads	141,682 (0.11%)	186,036 (0.16%)	175,710 (0.14%)	168,960 (0.16%)	156,974 (0.18%)	152,200 (0.16%)
The effective reads	130,199,714 (99.89%)	117,188,902 (99.84%)	127,820,728 (99.86%)	103,674,894 (99.84%)	87,523,278 (99.82%)	95,322,424 (99.84%)
