# Supplementary material for: Genome-wide discovery and characterization of flower development related long non-coding RNAs in Prunus mume
Source: BMC Plant Biol. 2019 Feb 11;19:64. doi: 10.1186/s12870-019-1672-7 (PMC6371585; doi:10.1186/s12870-019-1672-7)
Supplement: Supplementary file 3 — The novel lncRNAs predicted in this study. (XLS 105 kb) [file 12870_2019_1672_MOESM3_ESM.xls]

## Sheet: Additional file 3
Additional file 3 The novel lncRNAs predicted in this study
ID	Length	C\NC	Coding potential score	blastn
TCONS_00000250	244	noncoding	-1.04893	——
TCONS_00000404	736	noncoding	-1.35022	PREDICTED: Prunus persica UDP-glucose iridoid glucosyltransferase (LOC18772183), mRNA
TCONS_00000490	551	noncoding	-1.28361	PREDICTED: Prunus persica uncharacterized LOC109949914 (LOC109949914), ncRNA
TCONS_00001222	543	noncoding	-1.30745	PREDICTED: Prunus avium cytochrome b561 and DOMON domain-containing protein At5g47530-like (LOC110748031), mRNA
TCONS_00001387	815	noncoding	-1.13995	PREDICTED: Prunus avium wall-associated receptor kinase-like 20 (LOC110766467), mRNA
TCONS_00002239	806	noncoding	-1.09539	PREDICTED: Prunus persica uncharacterized LOC109949806 (LOC109949806), ncRNA
TCONS_00003856	492	noncoding	-1.2634	——
TCONS_00004191	431	noncoding	-1.1758	PREDICTED: Prunus persica uncharacterized LOC109946459 (LOC109946459), ncRNA
TCONS_00004204	1159	noncoding	-1.08612	PREDICTED: Prunus avium uncharacterized LOC110753914 (LOC110753914), ncRNA
TCONS_00004205	588	noncoding	-1.28385	PREDICTED: Prunus avium uncharacterized LOC110753914 (LOC110753914), ncRNA
TCONS_00004215	216	noncoding	-1.11193	——
TCONS_00004216	405	noncoding	-1.25412	——
TCONS_00004223	283	noncoding	-1.21056	PREDICTED: Prunus persica uncharacterized LOC109949892 (LOC109949892), transcript variant X6, ncRNA
TCONS_00004224	320	noncoding	-1.38255	——
TCONS_00004225	530	noncoding	-1.16172	Prunus cerasifera BAC insert containing Ma gene, ma1 susceptible allele, clone 40K9
TCONS_00004233	850	noncoding	-1.12382	PREDICTED: Prunus persica uncharacterized LOC109949547 (LOC109949547), ncRNA
TCONS_00004235	861	noncoding	-1.09419	——
TCONS_00004246	392	noncoding	-1.0129	——
TCONS_00004260	748	noncoding	-1.21624	PREDICTED: Prunus avium uncharacterized LOC110750995 (LOC110750995), transcript variant X2, ncRNA
TCONS_00004308	338	noncoding	-1.48376	PREDICTED: Prunus persica uncharacterized LOC18786136 (LOC18786136), mRNA
TCONS_00004362	560	noncoding	-1.30546	——
TCONS_00004368	410	noncoding	-1.21968	——
TCONS_00004369	428	noncoding	-1.49004	——
TCONS_00004383	582	noncoding	-1.02484	\
TCONS_00004417	663	noncoding	-1.07849	\
TCONS_00004569	541	noncoding	-1.11524	——
TCONS_00004612	663	noncoding	-1.10968	PREDICTED: Prunus avium uncharacterized LOC110764440 (LOC110764440), ncRNA
TCONS_00004613	332	noncoding	-1.11061	PREDICTED: Prunus avium probable L-type lectin-domain containing receptor kinase S.7 (LOC110760130), mRNA
TCONS_00004626	723	noncoding	-1.22058	——
TCONS_00004627	437	noncoding	-1.32579	——
TCONS_00004634	360	noncoding	-1.35126	PREDICTED: Prunus avium uncharacterized LOC110753947 (LOC110753947), mRNA
TCONS_00004654	948	noncoding	-1.16135	PREDICTED: Prunus persica protein NUCLEAR FUSION DEFECTIVE 4 (LOC18769038), mRNA
TCONS_00004656	880	noncoding	-1.35551	——
TCONS_00004660	2133	noncoding	-1.29672	PREDICTED: Prunus avium putative receptor protein kinase ZmPK1 (LOC110769835), mRNA
TCONS_00004665	1313	noncoding	-1.22798	PREDICTED: Prunus avium F-box\kelch-repeat protein At3g17530-like (LOC110766513), mRNA
TCONS_00004683	655	noncoding	-1.2696	——
TCONS_00004706	502	noncoding	-1.06005	\
TCONS_00004745	388	noncoding	-1.1994	PREDICTED: Prunus persica uncharacterized LOC109949243 (LOC109949243), ncRNA
TCONS_00004787	1455	noncoding	-1.17409	PREDICTED: Prunus avium uncharacterized LOC110753914 (LOC110753914), ncRNA
TCONS_00004792	597	noncoding	-1.29057	PREDICTED: Prunus persica uncharacterized LOC109950015 (LOC109950015), ncRNA
TCONS_00004873	768	noncoding	-1.13372	PREDICTED: Prunus persica uncharacterized LOC18784926 (LOC18784926), transcript variant X1, mRNA
TCONS_00004877	230	noncoding	-1.14021	——
TCONS_00004906	336	noncoding	-1.12363	PREDICTED: Prunus persica uncharacterized LOC109949892 (LOC109949892), transcript variant X6, ncRNA
TCONS_00004929	440	noncoding	-1.2635	PREDICTED: Prunus avium ankyrin repeat and zinc finger domain-containing protein 1 (LOC110766884), transcript variant X2, misc_RNA
TCONS_00004931	706	noncoding	-1.20024	PREDICTED: Prunus persica uncharacterized LOC18772070 (LOC18772070), transcript variant X5, mRNA
TCONS_00004973	268	noncoding	-1.05806	——
TCONS_00004990	587	noncoding	-1.05278	PREDICTED: Prunus persica uncharacterized LOC109949985 (LOC109949985), transcript variant X2, ncRNA
TCONS_00005044	462	noncoding	-1.19909	——
TCONS_00005046	708	noncoding	-1.23452	PREDICTED: Prunus avium probable L-type lectin-domain containing receptor kinase S.7 (LOC110760130), mRNA
TCONS_00005102	636	noncoding	-1.21403	PREDICTED: Prunus persica uncharacterized LOC18772070 (LOC18772070), transcript variant X5, mRNA
TCONS_00005151	1386	noncoding	-1.15989	PREDICTED: Prunus avium uncharacterized LOC110754342 (LOC110754342), ncRNA
TCONS_00005183	840	noncoding	-1.27809	——
TCONS_00005213	511	noncoding	-1.05499	——
TCONS_00005220	722	noncoding	-1.09327	PREDICTED: Prunus avium 50S ribosomal protein L7\L12-like (LOC110771839), transcript variant X7, misc_RNA
TCONS_00005226	745	noncoding	-1.19739	PREDICTED: Prunus persica uncharacterized LOC109949247 (LOC109949247), transcript variant X1, ncRNA
TCONS_00005248	514	noncoding	-1.2262	PREDICTED: Morus notabilis U1 spliceosomal RNA (LOC112090389), ncRNA
TCONS_00005281	427	noncoding	-1.12751	——
TCONS_00005357	744	noncoding	-1.09085	PREDICTED: Prunus persica uncharacterized LOC109949453 (LOC109949453), ncRNA
TCONS_00005361	332	noncoding	-1.39906	——
TCONS_00005393	452	noncoding	-1.0295	——
TCONS_00005397	671	noncoding	-1.05302	PREDICTED: Prunus avium ubiquitin-conjugating enzyme E2 7 (LOC110762080), mRNA
TCONS_00005398	935	noncoding	-1.24257	PREDICTED: Prunus avium putative pentatricopeptide repeat-containing protein At1g12700, mitochondrial (LOC110752750), misc_RNA
TCONS_00005405	616	noncoding	-1.2506	——
TCONS_00005410	763	noncoding	-1.18263	——
TCONS_00005415	758	noncoding	-1.23656	——
TCONS_00005422	1142	noncoding	-1.1789	Prunus persica clone JGIBIXB-13M5, complete sequence
TCONS_00005424	1050	noncoding	-1.15344	PREDICTED: Prunus persica small nuclear ribonucleoprotein-associated protein B' (LOC18772438), misc_RNA
TCONS_00005426	1630	noncoding	-1.22046	\
TCONS_00006315	3600	noncoding	-1.03914	\
TCONS_00006675	443	noncoding	-1.17064	PREDICTED: Prunus avium zinc finger protein 4-like (LOC110762762), transcript variant X1, mRNA
TCONS_00011103	607	noncoding	-1.36255	——
TCONS_00012021	363	noncoding	-1.05232	——
TCONS_00012026	1361	noncoding	-1.33691	\
TCONS_00012091	398	noncoding	-1.24663	——
TCONS_00012092	290	noncoding	-1.30396	——
TCONS_00012115	727	noncoding	-1.05157	PREDICTED: Prunus avium probable LRR receptor-like serine\threonine-protein kinase At3g47570 (LOC110749772), transcript variant X2, mRNA
TCONS_00012135	454	noncoding	-1.18568	——
TCONS_00012163	434	noncoding	-1.09931	\
TCONS_00012165	1018	noncoding	-1.23651	——
TCONS_00012222	246	noncoding	-1.02869	PREDICTED: Prunus mume uncharacterized LOC103337129 (LOC103337129), ncRNA
TCONS_00012234	468	noncoding	-1.29867	——
TCONS_00012247	449	noncoding	-1.12096	PREDICTED: Prunus persica F-box\LRR-repeat protein At3g48880 (LOC18793653), mRNA
TCONS_00012259	575	noncoding	-1.15632	Prunus cerasus S36b2-RNase (S-RNase) gene, S-RNase-S36b2 allele, complete cds
TCONS_00012263	202	noncoding	-1.2522	PREDICTED: Prunus persica xyloglucan 6-xylosyltransferase 2 (LOC18789529), misc_RNA
TCONS_00012284	641	noncoding	-1.01972	——
TCONS_00012286	212	noncoding	-1.16891	——
TCONS_00012303	440	noncoding	-1.18484	PREDICTED: Prunus mume cytochrome P450 CYP749A22-like (LOC103342027), mRNA
TCONS_00012305	1265	noncoding	-1.29319	\
TCONS_00012306	529	noncoding	-1.36419	——
TCONS_00012317	546	noncoding	-1.11085	Prunus armeniaca cultivar Goldrich M-locus genomic sequence
TCONS_00012334	748	noncoding	-1.13309	PREDICTED: Prunus avium probable inactive beta-glucosidase 14 (LOC110755259), mRNA
TCONS_00012342	234	noncoding	-1.35612	PREDICTED: Prunus avium uncharacterized LOC110773131 (LOC110773131), transcript variant X6, ncRNA
TCONS_00012344	531	noncoding	-1.03117	Prunus armeniaca cultivar Goldrich M-locus genomic sequence
TCONS_00012419	657	noncoding	-1.2302	PREDICTED: Prunus mume uncharacterized LOC103328444 (LOC103328444), transcript variant X2, ncRNA
TCONS_00012421	936	noncoding	-1.14289	\
TCONS_00012459	373	noncoding	-1.25823	——
TCONS_00012463	787	noncoding	-1.10021	PREDICTED: Prunus persica uncharacterized LOC109946604 (LOC109946604), ncRNA
TCONS_00012468	384	noncoding	-1.13383	\
TCONS_00012561	848	noncoding	-1.18781	PREDICTED: Prunus avium uncharacterized LOC110759140 (LOC110759140), ncRNA
TCONS_00012703	502	noncoding	-1.23228	\
TCONS_00012714	449	noncoding	-1.47746	Prunus mume isolate BJFU1210120008 plastid, complete genome
TCONS_00012734	623	noncoding	-1.15961	PREDICTED: Prunus persica transcription factor TCP8 (LOC18789323), mRNA
TCONS_00012754	218	noncoding	-1.49837	——
TCONS_00012755	1114	noncoding	-1.03965	——
TCONS_00012765	707	noncoding	-1.10376	Prunus persica (peach) BAC clone 28F08, complete sequence
TCONS_00012770	305	noncoding	-1.27671	PREDICTED: Prunus mume aspartyl protease family protein At5g10770-like (LOC103320697), mRNA
TCONS_00012805	360	noncoding	-1.46652	PREDICTED: Prunus avium uncharacterized LOC110754779 (LOC110754779), transcript variant X4, ncRNA
TCONS_00012830	574	noncoding	-1.36978	\
TCONS_00012889	1146	noncoding	-1.03333	PREDICTED: Prunus persica uncharacterized LOC109948827 (LOC109948827), transcript variant X2, misc_RNA
TCONS_00012890	548	noncoding	-1.18813	——
TCONS_00013122	225	noncoding	-1.02637	PREDICTED: Prunus avium E3 ubiquitin-protein ligase RNF170 (LOC110767090), mRNA
TCONS_00013134	608	noncoding	-1.06833	PREDICTED: Prunus avium uncharacterized LOC110761250 (LOC110761250), ncRNA
TCONS_00013142	838	noncoding	-1.29513	\
TCONS_00013157	651	noncoding	-1.2056	PREDICTED: Prunus persica bromodomain-containing factor 1 (LOC18768427), transcript variant X4, mRNA
TCONS_00013169	725	noncoding	-1.2324	——
TCONS_00013178	567	noncoding	-1.0837	PREDICTED: Prunus persica putative FBD-associated F-box protein At5g56690 (LOC18768669), mRNA
TCONS_00013183	1382	noncoding	-1.16543	PREDICTED: Prunus mume uncharacterized LOC103343539 (LOC103343539), mRNA
TCONS_00013237	873	noncoding	-1.11462	PREDICTED: Prunus persica uncharacterized LOC109946604 (LOC109946604), ncRNA
TCONS_00013243	1299	noncoding	-1.23093	\
TCONS_00013303	2733	noncoding	-1.18508	——
TCONS_00013305	1023	noncoding	-1.13219	\
TCONS_00013435	1049	noncoding	-1.1656	——
TCONS_00013436	1323	noncoding	-1.2068	——
TCONS_00013457	225	noncoding	-1.47652	——
TCONS_00013509	654	noncoding	-1.01191	\
TCONS_00013615	2859	noncoding	-1.18718	——
TCONS_00013705	553	noncoding	-1.03534	PREDICTED: Prunus persica uncharacterized LOC18791367 (LOC18791367), transcript variant X1, mRNA
TCONS_00013709	364	noncoding	-1.15479	PREDICTED: Prunus mume uncharacterized LOC107882017 (LOC107882017), ncRNA
TCONS_00013750	267	noncoding	-1.15155	——
TCONS_00013757	964	noncoding	-1.03631	PREDICTED: Prunus persica casparian strip membrane protein 1 (LOC18792318), mRNA
TCONS_00013766	227	noncoding	-1.38771	PREDICTED: Prunus persica probable aldo-keto reductase 2 (LOC18788904), mRNA
TCONS_00013771	242	noncoding	-1.29434	PREDICTED: Prunus mume uncharacterized LOC103330726 (LOC103330726), mRNA
TCONS_00013780	687	noncoding	-1.08246	——
TCONS_00013894	492	noncoding	-1.08486	PREDICTED: Prunus mume uncharacterized LOC103324326 (LOC103324326), mRNA
TCONS_00013912	456	noncoding	-1.1971	PREDICTED: Prunus persica homeobox-leucine zipper protein ATHB-6 (LOC18790228), mRNA
TCONS_00013913	259	noncoding	-1.00671	PREDICTED: Prunus avium homeobox-leucine zipper protein ATHB-6-like (LOC110752009), mRNA
TCONS_00013940	1724	noncoding	-1.08632	PREDICTED: Prunus persica uncharacterized LOC109948298 (LOC109948298), transcript variant X1, ncRNA
TCONS_00013986	433	noncoding	-1.49623	Prunus mongolica voucher PMONG20171125 chloroplast, complete genome
TCONS_00013996	290	noncoding	-1.0823	PREDICTED: Prunus avium thiosulfate\3-mercaptopyruvate sulfurtransferase 1, mitochondrial (LOC110759244), transcript variant X1, mRNA
TCONS_00014005	479	noncoding	-1.15973	——
TCONS_00014008	769	noncoding	-1.24998	——
TCONS_00014012	702	noncoding	-1.04352	PREDICTED: Prunus persica probably inactive leucine-rich repeat receptor-like protein kinase At5g48380 (LOC18766551), mRNA
TCONS_00014013	623	noncoding	-1.14905	Prunus persica PpDAM5 gene for dormancy-associated MADS-box5, complete cds
TCONS_00014015	255	noncoding	-1.21771	——
TCONS_00014031	382	noncoding	-1.09984	——
TCONS_00014057	913	noncoding	-1.30627	——
TCONS_00014059	340	noncoding	-1.52171	——
TCONS_00014060	1029	noncoding	-1.36336	PREDICTED: Prunus persica uncharacterized LOC109947194 (LOC109947194), mRNA
TCONS_00014061	527	noncoding	-1.11337	——
TCONS_00014067	324	noncoding	-1.03866	PREDICTED: Prunus persica putative pentatricopeptide repeat-containing protein At3g25970 (LOC18791570), transcript variant X4, mRNA
TCONS_00014074	713	noncoding	-1.04582	——
TCONS_00014080	657	noncoding	-1.10626	——
TCONS_00014893	660	noncoding	-1.01739	PREDICTED: Prunus persica uncharacterized LOC18779547 (LOC18779547), ncRNA
TCONS_00014973	327	noncoding	-1.11798	PREDICTED: Prunus avium uncharacterized LOC110767537 (LOC110767537), mRNA
TCONS_00015261	403	noncoding	-1.24899	——
TCONS_00015708	977	noncoding	-1.14134	PREDICTED: Prunus persica uncharacterized LOC18780033 (LOC18780033), mRNA
TCONS_00016337	686	noncoding	-1.28299	——
TCONS_00016890	262	noncoding	-1.09193	PREDICTED: Prunus avium mRNA cap guanine-N7 methyltransferase 1-like (LOC110744283), transcript variant X6, misc_RNA
TCONS_00017588	355	noncoding	-1.35969	——
TCONS_00017600	953	noncoding	-1.04805	Prunus dulcis genes for S-locus F-Box protein c, Sc-RNase, S haplotype-specific F-box protein c, complete cds
TCONS_00017610	1144	noncoding	-1.01434	——
TCONS_00017613	813	noncoding	-1.10374	PREDICTED: Prunus avium uncharacterized LOC110767331 (LOC110767331), transcript variant X4, misc_RNA
TCONS_00017630	413	noncoding	-1.17287	——
TCONS_00017646	296	noncoding	-1.17964	PREDICTED: Prunus avium uncharacterized LOC110748076 (LOC110748076), ncRNA
TCONS_00017648	494	noncoding	-1.18312	PREDICTED: Prunus persica berberine bridge enzyme-like 8 (LOC18769811), mRNA
TCONS_00017658	874	noncoding	-1.05792	PREDICTED: Prunus avium mRNA cap guanine-N7 methyltransferase 1-like (LOC110744283), transcript variant X1, mRNA
TCONS_00017663	319	noncoding	-1.27692	——
TCONS_00017675	1116	noncoding	-1.24512	PREDICTED: Prunus avium uncharacterized LOC110749049 (LOC110749049), transcript variant X4, mRNA
TCONS_00017679	558	noncoding	-1.25228	——
TCONS_00017688	1030	noncoding	-1.12474	——
TCONS_00017689	722	noncoding	-1.14375	——
TCONS_00017698	315	noncoding	-1.25331	PREDICTED: Prunus persica uncharacterized LOC18780796 (LOC18780796), mRNA
TCONS_00017710	326	noncoding	-1.2675	PREDICTED: Prunus mume GDSL esterase\lipase 2-like (LOC103327745), mRNA
TCONS_00017711	348	noncoding	-1.34332	PREDICTED: Prunus mume uncharacterized LOC103320829 (LOC103320829), mRNA
TCONS_00017712	904	noncoding	-1.19182	PREDICTED: Prunus avium glucan endo-1,3-beta-glucosidase-like (LOC110753959), mRNA
TCONS_00017727	925	noncoding	-1.22244	\
TCONS_00017728	511	noncoding	-1.23127	PREDICTED: Prunus avium uncharacterized LOC110755244 (LOC110755244), transcript variant X2, misc_RNA
TCONS_00017729	283	noncoding	-1.15453	——
TCONS_00017737	544	noncoding	-1.0696	PREDICTED: Prunus avium uncharacterized LOC110761880 (LOC110761880), ncRNA
TCONS_00017739	726	noncoding	-1.05263	PREDICTED: Prunus mume scarecrow-like protein 32 (LOC103336876), mRNA
TCONS_00017744	445	noncoding	-1.23794	——
TCONS_00017758	212	noncoding	-1.29996	——
TCONS_00017811	440	noncoding	-1.08936	PREDICTED: Prunus avium uncharacterized LOC110767537 (LOC110767537), mRNA
TCONS_00017832	329	noncoding	-1.29059	PREDICTED: Prunus persica B3 domain-containing protein Os04g0386900 (LOC18785669), transcript variant X5, mRNA
TCONS_00017833	1115	noncoding	-1.18072	PREDICTED: Prunus avium probable leucine-rich repeat receptor-like protein kinase At5g49770 (LOC110758270), transcript variant X10, mRNA
TCONS_00017844	1187	noncoding	-1.0905	PREDICTED: Prunus persica uncharacterized LOC109948556 (LOC109948556), transcript variant X4, misc_RNA
TCONS_00017846	635	noncoding	-1.06065	PREDICTED: Prunus avium phosphoserine aminotransferase 1, chloroplastic (LOC110747207), mRNA
TCONS_00017874	933	noncoding	-1.24148	PREDICTED: Prunus mume vignain-like (LOC103324887), partial mRNA
TCONS_00017969	689	noncoding	-1.17866	PREDICTED: Prunus persica putative wall-associated receptor kinase-like 16 (LOC109948875), mRNA
TCONS_00017987	867	noncoding	-1.22133	PREDICTED: Prunus avium uncharacterized LOC110745679 (LOC110745679), ncRNA
TCONS_00017995	1422	noncoding	-1.19367	PREDICTED: Prunus persica putative F-box protein At1g50870 (LOC18779658), mRNA
TCONS_00017996	858	noncoding	-1.05017	——
TCONS_00018012	567	noncoding	-1.0645	PREDICTED: Prunus avium MATH domain and coiled-coil domain-containing protein At3g58340-like (LOC110765251), transcript variant X3, misc_RNA
TCONS_00018014	370	noncoding	-1.00198	PREDICTED: Prunus avium uncharacterized LOC110759366 (LOC110759366), ncRNA
TCONS_00018020	416	noncoding	-1.27771	PREDICTED: Prunus persica uncharacterized LOC109950808 (LOC109950808), mRNA
TCONS_00018093	353	noncoding	-1.00556	PREDICTED: Prunus avium uncharacterized LOC110747076 (LOC110747076), ncRNA
TCONS_00018098	1480	noncoding	-1.20441	PREDICTED: Prunus persica uncharacterized LOC18780033 (LOC18780033), mRNA
TCONS_00018156	2446	noncoding	-1.08116	PREDICTED: Prunus persica uncharacterized LOC109948424 (LOC109948424), transcript variant X1, ncRNA
TCONS_00018194	280	noncoding	-1.46011	Prunus persica SFB3 gene for S-haplotype specific F-box protein 3, complete cds
TCONS_00018202	523	noncoding	-1.0182	PREDICTED: Prunus avium uncharacterized LOC110770162 (LOC110770162), ncRNA
TCONS_00018212	516	noncoding	-1.2266	PREDICTED: Prunus persica uncharacterized LOC109947388 (LOC109947388), mRNA
TCONS_00018217	405	noncoding	-1.07125	PREDICTED: Prunus avium F-box protein CPR30 (LOC110771643), transcript variant X3, mRNA
TCONS_00018218	785	noncoding	-1.08792	PREDICTED: Prunus mume uncharacterized LOC103324594 (LOC103324594), mRNA
TCONS_00018247	639	noncoding	-1.24184	PREDICTED: Prunus persica uncharacterized LOC109948446 (LOC109948446), ncRNA
TCONS_00018249	1112	noncoding	-1.19677	PREDICTED: Prunus mume uncharacterized LOC107880770 (LOC107880770), ncRNA
TCONS_00018270	904	noncoding	-1.0222	PREDICTED: Prunus avium phytosulfokine receptor 2 (LOC110769174), mRNA
TCONS_00018278	366	noncoding	-1.23076	——
TCONS_00018291	403	noncoding	-1.00881	——
TCONS_00018354	687	noncoding	-1.10935	\
TCONS_00018371	712	noncoding	-1.31775	\
TCONS_00018378	546	noncoding	-1.1752	PREDICTED: Prunus persica uncharacterized LOC109948427 (LOC109948427), transcript variant X1, mRNA
TCONS_00018404	545	noncoding	-1.15317	——
TCONS_00018504	2065	noncoding	-1.2419	\
TCONS_00018516	483	noncoding	-1.07873	——
TCONS_00018530	890	noncoding	-1.33061	\
TCONS_00018597	265	noncoding	-1.02113	PREDICTED: Prunus avium alkaline\neutral invertase E, chloroplastic-like (LOC110764985), transcript variant X2, mRNA
TCONS_00018639	272	noncoding	-1.09503	PREDICTED: Prunus persica uncharacterized LOC18787366 (LOC18787366), transcript variant X2, ncRNA
TCONS_00018643	1005	noncoding	-1.21958	——
TCONS_00018939	481	noncoding	-1.16988	——
TCONS_00019352	1508	noncoding	-1.27918	PREDICTED: Prunus mume uncharacterized LOC103328262 (LOC103328262), ncRNA
TCONS_00020413	1507	noncoding	-1.21263	\
TCONS_00020678	1163	noncoding	-1.18871	PREDICTED: Prunus avium uncharacterized LOC110765094 (LOC110765094), ncRNA
TCONS_00022530	752	noncoding	-1.08939	——
TCONS_00022536	396	noncoding	-1.28424	——
TCONS_00022540	309	noncoding	-1.24981	——
TCONS_00022552	372	noncoding	-1.39878	——
TCONS_00022562	677	noncoding	-1.33007	\
TCONS_00022572	423	noncoding	-1.08078	Prunus cerasifera BAC insert containing Ma gene, ma1 susceptible allele, clone 40K9
TCONS_00022593	244	noncoding	-1.33429	PREDICTED: Prunus persica uncharacterized LOC109947522 (LOC109947522), transcript variant X2, ncRNA
TCONS_00022595	600	noncoding	-1.07115	PREDICTED: Prunus persica uncharacterized LOC109947853 (LOC109947853), ncRNA
TCONS_00022602	527	noncoding	-1.21982	PREDICTED: Prunus avium pentatricopeptide repeat-containing protein At4g21300-like (LOC110770996), mRNA
TCONS_00022607	1124	noncoding	-1.15784	——
TCONS_00022613	450	noncoding	-1.07516	PREDICTED: Prunus persica uncharacterized LOC18784104 (LOC18784104), transcript variant X2, mRNA
TCONS_00022620	317	noncoding	-1.13283	PREDICTED: Prunus avium AP2-like ethylene-responsive transcription factor ANT (LOC110745618), transcript variant X2, mRNA
TCONS_00022639	344	noncoding	-1.11539	PREDICTED: Prunus mume wall-associated receptor kinase-like 1 (LOC103328962), mRNA
TCONS_00022645	353	noncoding	-1.46493	PREDICTED: Prunus avium protein argonaute 16 (LOC110771464), transcript variant X2, mRNA
TCONS_00022655	379	noncoding	-1.10871	PREDICTED: Malus x domestica uncharacterized LOC108174114 (LOC108174114), ncRNA
TCONS_00022675	338	noncoding	-1.35533	Prunus persica clone BAC PpN089G02 evergrowing gene locus, complete sequence
TCONS_00022702	745	noncoding	-1.21987	PREDICTED: Prunus persica uncharacterized LOC109948197 (LOC109948197), ncRNA
TCONS_00022703	504	noncoding	-1.07493	PREDICTED: Prunus avium 30S ribosomal protein S31, chloroplastic (LOC110765064), mRNA
TCONS_00022704	1773	noncoding	-1.19289	——
TCONS_00022723	307	noncoding	-1.08466	PREDICTED: Prunus persica uncharacterized LOC109949892 (LOC109949892), transcript variant X6, ncRNA
TCONS_00022755	375	noncoding	-1.154	Prunus pedunculata voucher PPEDU20171125 chloroplast, complete genome
TCONS_00022764	561	noncoding	-1.35245	PREDICTED: Prunus persica presenilin-like protein At1g08700 (LOC18777930), transcript variant X3, mRNA
TCONS_00022789	374	noncoding	-1.22948	PREDICTED: Eutrema salsugineum small nucleolar RNA Z278 (LOC112085908), ncRNA
TCONS_00022795	375	noncoding	-1.37068	——
TCONS_00022877	800	noncoding	-1.21604	PREDICTED: Prunus mume UPF0481 protein At3g47200-like (LOC103328809), mRNA
TCONS_00022878	814	noncoding	-1.21777	PREDICTED: Prunus mume UPF0481 protein At3g47200-like (LOC103328809), mRNA
TCONS_00022931	898	noncoding	-1.1307	——
TCONS_00022954	654	noncoding	-1.40127	——
TCONS_00022958	977	noncoding	-1.1963	\
TCONS_00022969	1511	noncoding	-1.04609	PREDICTED: Prunus persica centromere protein V (LOC18781832), transcript variant X3, mRNA
TCONS_00022982	327	noncoding	-1.37055	PREDICTED: Prunus persica wall-associated receptor kinase-like 1 (LOC18781963), mRNA
TCONS_00022996	465	noncoding	-1.04503	——
TCONS_00023005	355	noncoding	-1.09173	——
TCONS_00023132	544	noncoding	-1.08933	PREDICTED: Prunus mume CTP synthase (LOC103334035), transcript variant X1, mRNA
TCONS_00023150	932	noncoding	-1.02401	PREDICTED: Malus x domestica uncharacterized LOC108170457 (LOC108170457), ncRNA
TCONS_00023175	575	noncoding	-1.23015	PREDICTED: Prunus persica putative invertase inhibitor (LOC18788065), mRNA
TCONS_00023180	774	noncoding	-1.35026	——
TCONS_00023181	602	noncoding	-1.03057	Malus domestica microRNA MIR399g (MIR399G), microRNA
TCONS_00023191	217	noncoding	-1.44027	PREDICTED: Prunus avium ankyrin repeat-containing protein ITN1-like (LOC110757861), transcript variant X2, mRNA
TCONS_00023251	550	noncoding	-1.36678	PREDICTED: Malus x domestica uncharacterized LOC108174097 (LOC108174097), ncRNA
TCONS_00023326	1152	noncoding	-1.04933	PREDICTED: Malus x domestica uncharacterized LOC108170457 (LOC108170457), ncRNA
TCONS_00023337	420	noncoding	-1.02125	PREDICTED: Prunus mume uncharacterized LOC107880552 (LOC107880552), ncRNA
TCONS_00023363	946	noncoding	-1.28087	——
TCONS_00023394	568	noncoding	-1.05205	——
TCONS_00023406	593	noncoding	-1.26066	——
TCONS_00023416	1145	noncoding	-1.19312	PREDICTED: Prunus persica presenilin-like protein At1g08700 (LOC18777930), transcript variant X3, mRNA
TCONS_00023424	303	noncoding	-1.3155	\
TCONS_00023496	566	noncoding	-1.22957	PREDICTED: Prunus persica uncharacterized LOC109950459 (LOC109950459), transcript variant X7, ncRNA
TCONS_00023526	574	noncoding	-1.13373	——
TCONS_00023532	857	noncoding	-1.08785	\
TCONS_00023533	862	noncoding	-1.15322	PREDICTED: Prunus avium uncharacterized LOC110750549 (LOC110750549), mRNA
TCONS_00023608	788	noncoding	-1.07645	——
TCONS_00023626	594	noncoding	-1.25945	——
TCONS_00023661	1083	noncoding	-1.21601	PREDICTED: Prunus persica uncharacterized LOC109948197 (LOC109948197), ncRNA
TCONS_00023680	466	noncoding	-1.10365	PREDICTED: Prunus mume uncharacterized LOC107880959 (LOC107880959), ncRNA
TCONS_00023689	1793	noncoding	-1.19836	\
TCONS_00023691	519	noncoding	-1.26635	——
TCONS_00024136	422	noncoding	-1.21314	PREDICTED: Prunus persica uncharacterized LOC18779968 (LOC18779968), transcript variant X5, mRNA
TCONS_00024246	1178	noncoding	-1.25216	PREDICTED: Prunus avium pentatricopeptide repeat-containing protein At5g01110 (LOC110768055), transcript variant X2, mRNA
TCONS_00024388	687	noncoding	-1.03351	PREDICTED: Prunus avium uncharacterized LOC110772324 (LOC110772324), ncRNA
TCONS_00024497	683	noncoding	-1.1816	\
TCONS_00024498	493	noncoding	-1.106	PREDICTED: Prunus persica probable helicase MAGATAMA 3 (LOC18789604), transcript variant X2, mRNA
TCONS_00026006	744	noncoding	-1.34848	Prunus pedunculata voucher PPEDU20171125 chloroplast, complete genome
TCONS_00026007	544	noncoding	-1.26326	Prunus pedunculata voucher PPEDU20171125 chloroplast, complete genome
TCONS_00026044	308	noncoding	-1.12027	PREDICTED: Prunus persica exportin-7 (LOC18787388), transcript variant X2, mRNA
TCONS_00026301	713	noncoding	-1.16053	\
TCONS_00027806	966	noncoding	-1.12479	——
TCONS_00027811	254	noncoding	-1.49654	PREDICTED: Prunus persica cellulose synthase A catalytic subunit 3 [UDP-forming]-like (LOC109947678), transcript variant X2, misc_RNA
TCONS_00027853	608	noncoding	-1.2951	PREDICTED: Prunus persica uncharacterized LOC18776241 (LOC18776241), transcript variant X3, ncRNA
TCONS_00027884	293	noncoding	-1.14528	PREDICTED: Prunus mume rust resistance kinase Lr10-like (LOC103331336), mRNA
TCONS_00027890	442	noncoding	-1.32479	PREDICTED: Prunus mume uncharacterized LOC107881236 (LOC107881236), ncRNA
TCONS_00027891	235	noncoding	-1.39894	PREDICTED: Prunus mume uncharacterized LOC107881236 (LOC107881236), ncRNA
TCONS_00027896	534	noncoding	-1.25521	PREDICTED: Prunus avium probable LRR receptor-like serine\threonine-protein kinase At3g47570 (LOC110770655), mRNA
TCONS_00027912	449	noncoding	-1.37552	——
TCONS_00027935	788	noncoding	-1.00668	——
TCONS_00027961	747	noncoding	-1.21319	——
TCONS_00027970	405	noncoding	-1.09891	Prunus armeniaca cultivar Goldrich M-locus genomic sequence
TCONS_00027972	704	noncoding	-1.12399	PREDICTED: Prunus persica probable serine\threonine-protein kinase MARK-A (LOC18785078), transcript variant X2, mRNA
TCONS_00028049	1222	noncoding	-1.12684	PREDICTED: Prunus avium uncharacterized LOC110764788 (LOC110764788), transcript variant X2, ncRNA
TCONS_00028134	1141	noncoding	-1.03915	PREDICTED: Prunus persica putative transporter arsB (LOC18786112), mRNA
TCONS_00028180	851	noncoding	-1.14127	PREDICTED: Prunus persica uncharacterized LOC18779968 (LOC18779968), transcript variant X5, mRNA
TCONS_00028276	761	noncoding	-1.33515	PREDICTED: Prunus persica KHG\KDPG aldolase (LOC18786329), transcript variant X1, mRNA
TCONS_00028277	808	noncoding	-1.23904	PREDICTED: Prunus avium protein ELC-like (LOC110770636), transcript variant X8, mRNA
TCONS_00028283	270	noncoding	-1.28794	——
TCONS_00028289	354	noncoding	-1.4906	\
TCONS_00028301	693	noncoding	-1.02938	——
TCONS_00028303	524	noncoding	-1.03231	——
TCONS_00028399	464	noncoding	-1.15603	PREDICTED: Prunus persica uncharacterized LOC109947139 (LOC109947139), ncRNA
TCONS_00028530	479	noncoding	-1.18712	PREDICTED: Prunus avium nucleoporin NSP1-like (LOC110772927), mRNA
TCONS_00028533	1124	noncoding	-1.2056	PREDICTED: Prunus persica uncharacterized LOC18768922 (LOC18768922), mRNA
TCONS_00028535	766	noncoding	-1.22091	——
TCONS_00028549	247	noncoding	-1.33963	PREDICTED: Prunus avium probable aquaporin PIP2-5 (LOC110767366), mRNA
TCONS_00028567	1032	noncoding	-1.24097	PREDICTED: Prunus persica laccase-11 (LOC18768035), mRNA
TCONS_00028581	489	noncoding	-1.00671	——
TCONS_00028709	623	noncoding	-1.25382	Prunus mume isolate BJFU1210120008 plastid, complete genome
TCONS_00028716	659	noncoding	-1.00348	——
TCONS_00028718	484	noncoding	-1.23421	——
TCONS_00028722	477	noncoding	-1.22537	PREDICTED: Prunus mume putative pentatricopeptide repeat-containing protein At1g19290 (LOC103318952), transcript variant X4, mRNA
TCONS_00028759	742	noncoding	-1.14137	PREDICTED: Prunus mume laccase-11-like (LOC103335746), mRNA
TCONS_00028825	785	noncoding	-1.18749	PREDICTED: Prunus avium uncharacterized LOC110770549 (LOC110770549), ncRNA
TCONS_00028901	798	noncoding	-1.04108	PREDICTED: Prunus persica uncharacterized LOC109947027 (LOC109947027), ncRNA
TCONS_00028914	335	noncoding	-1.05305	PREDICTED: Prunus persica uncharacterized LOC109950452 (LOC109950452), ncRNA
TCONS_00028922	778	noncoding	-1.15241	PREDICTED: Prunus avium uncharacterized LOC110764788 (LOC110764788), transcript variant X3, ncRNA
TCONS_00028945	439	noncoding	-1.45285	——
TCONS_00028965	393	noncoding	-1.30512	PREDICTED: Rosa chinensis U5 spliceosomal RNA (LOC112174940), ncRNA
TCONS_00028979	631	noncoding	-1.23163	\
TCONS_00028983	975	noncoding	-1.06222	PREDICTED: Prunus avium vacuolar protein sorting-associated protein 54, chloroplastic (LOC110745028), mRNA
TCONS_00028995	1854	noncoding	-1.26089	\
TCONS_00028996	714	noncoding	-1.29471	PREDICTED: Prunus mume methyltransferase-like protein 13 (LOC103331243), transcript variant X2, mRNA
TCONS_00029018	268	noncoding	-1.25093	——
TCONS_00029050	510	noncoding	-1.38516	PREDICTED: Prunus avium nucleoporin NSP1-like (LOC110772927), mRNA
TCONS_00029051	650	noncoding	-1.09673	PREDICTED: Prunus avium uncharacterized LOC110746367 (LOC110746367), ncRNA
TCONS_00029054	347	noncoding	-1.21514	PREDICTED: Malus x domestica probable sugar phosphate\phosphate translocator At3g11320 (LOC103455086), mRNA
TCONS_00029058	658	noncoding	-1.06892	PREDICTED: Prunus mume uncharacterized LOC107881010 (LOC107881010), ncRNA
TCONS_00029065	1122	noncoding	-1.22672	PREDICTED: Prunus avium uncharacterized LOC110756538 (LOC110756538), transcript variant X2, ncRNA
TCONS_00029066	503	noncoding	-1.14163	——
TCONS_00029584	715	noncoding	-1.00946	PREDICTED: Prunus persica 50S ribosomal protein 6, chloroplastic (LOC18783512), transcript variant X9, misc_RNA
TCONS_00030004	5193	noncoding	-1.27186	Malus x domestica mitchondrial complete genome, cultivar Golden delicious
TCONS_00031467	319	noncoding	-1.40027	——
TCONS_00031948	728	noncoding	-1.12131	\
TCONS_00032347	1075	noncoding	-1.15431	——
TCONS_00032456	634	noncoding	-1.14304	PREDICTED: Prunus persica pentatricopeptide repeat-containing protein At4g32430, mitochondrial (LOC18767671), mRNA
TCONS_00032476	700	noncoding	-1.18427	PREDICTED: Prunus mume uncharacterized LOC103335292 (LOC103335292), mRNA
TCONS_00032488	497	noncoding	-1.09717	——
TCONS_00032493	782	noncoding	-1.38286	Malus domestica clone WiC1_WiC2 genomic sequence
TCONS_00032514	360	noncoding	-1.03581	PREDICTED: Prunus persica uncharacterized LOC18766953 (LOC18766953), transcript variant X4, ncRNA
TCONS_00032517	398	noncoding	-1.38351	——
TCONS_00032545	786	noncoding	-1.00127	——
TCONS_00032583	854	noncoding	-1.40528	PREDICTED: Prunus avium coiled-coil domain-containing protein 94 homolog (LOC110770032), transcript variant X3, misc_RNA
TCONS_00032587	557	noncoding	-1.1971	\
TCONS_00032616	779	noncoding	-1.26077	PREDICTED: Prunus persica bromodomain-containing factor 1 (LOC18768427), transcript variant X4, mRNA
TCONS_00032617	1564	noncoding	-1.01263	PREDICTED: Prunus persica transcription factor GTE11 (LOC18767947), transcript variant X3, misc_RNA
TCONS_00032622	887	noncoding	-1.22495	PREDICTED: Prunus persica ankyrin repeat, bromo and BTB domain-containing protein DDB_G0293800 (LOC18767477), transcript variant X9, mRNA
TCONS_00032642	208	noncoding	-1.14399	——
TCONS_00032644	269	noncoding	-1.08554	——
TCONS_00032718	919	noncoding	-1.13765	\
TCONS_00032824	992	noncoding	-1.04024	PREDICTED: Prunus persica uncharacterized LOC109947092 (LOC109947092), transcript variant X2, ncRNA
TCONS_00032841	755	noncoding	-1.32481	PREDICTED: Prunus mume ABC transporter C family member 14-like (LOC103334086), mRNA
TCONS_00032843	1529	noncoding	-1.16288	\
TCONS_00032853	525	noncoding	-1.20192	PREDICTED: Prunus avium uncharacterized LOC110758811 (LOC110758811), transcript variant X8, ncRNA
TCONS_00032870	670	noncoding	-1.25117	PREDICTED: Prunus persica uncharacterized LOC109946317 (LOC109946317), ncRNA
TCONS_00032881	634	noncoding	-1.16296	\
TCONS_00032889	1392	noncoding	-1.33034	PREDICTED: Prunus persica bromodomain-containing factor 1 (LOC18768427), transcript variant X4, mRNA
TCONS_00032894	618	noncoding	-1.25014	PREDICTED: Prunus persica uncharacterized LOC18783017 (LOC18783017), transcript variant X2, misc_RNA
TCONS_00032904	206	noncoding	-1.25352	——
TCONS_00033030	872	noncoding	-1.20391	——
TCONS_00033067	757	noncoding	-1.16451	PREDICTED: Prunus mume disease resistance protein RPM1-like (LOC103335350), mRNA
TCONS_00033068	410	noncoding	-1.26011	PREDICTED: Prunus persica serine/threonine-protein kinase SMG1 (LOC18767777), mRNA
TCONS_00033104	376	noncoding	-1.23537	——
TCONS_00033258	595	noncoding	-1.35603	PREDICTED: Prunus persica bifunctional endo-1,4-beta-xylanase XylA (LOC18786004), mRNA
TCONS_00033318	537	noncoding	-1.33501	PREDICTED: Prunus persica uncharacterized protein At4g38062 (LOC18768338), transcript variant X2, mRNA
TCONS_00033343	680	noncoding	-1.00045	PREDICTED: Prunus avium uncharacterized LOC110763482 (LOC110763482), ncRNA
TCONS_00033347	474	noncoding	-1.33109	PREDICTED: Prunus persica uncharacterized LOC109950633 (LOC109950633), ncRNA
TCONS_00033399	308	noncoding	-1.09962	PREDICTED: Prunus avium probable glutathione S-transferase (LOC110750085), mRNA
TCONS_00033401	810	noncoding	-1.00566	——
TCONS_00033406	656	noncoding	-1.0387	PREDICTED: Prunus avium uncharacterized LOC110744741 (LOC110744741), transcript variant X1, mRNA
TCONS_00033407	474	noncoding	-1.15374	——
TCONS_00033409	740	noncoding	-1.08112	PREDICTED: Prunus mume B3 domain-containing protein Os01g0234100-like (LOC103335315), mRNA
TCONS_00033413	1700	noncoding	-1.22722	PREDICTED: Prunus persica bromodomain-containing factor 1 (LOC18768427), transcript variant X4, mRNA
TCONS_00033423	678	noncoding	-1.36128	——
TCONS_00033489	553	noncoding	-1.15753	——
TCONS_00033494	655	noncoding	-1.07973	Carica papaya mitochondrion, complete genome
TCONS_00033508	1313	noncoding	-1.45348	\
TCONS_00033530	605	noncoding	-1.15231	PREDICTED: Prunus avium rac-like GTP-binding protein 5 (LOC110753757), mRNA
TCONS_00033536	686	noncoding	-1.22789	PREDICTED: Prunus persica uncharacterized LOC109946317 (LOC109946317), ncRNA
TCONS_00033539	773	noncoding	-1.38898	——
TCONS_00033542	514	noncoding	-1.31376	PREDICTED: Prunus mume leucine-rich repeat receptor protein kinase EMS1-like (LOC103336074), misc_RNA
TCONS_00033543	1401	noncoding	-1.34171	PREDICTED: Prunus persica transcription factor GTE11 (LOC18767947), transcript variant X4, mRNA
TCONS_00033546	419	noncoding	-1.09744	——
TCONS_00033547	1054	noncoding	-1.093	Select seq XM_008220555.1	PREDICTED: Prunus mume pentatricopeptide repeat-containing protein At4g32450, mitochondrial (LOC103319062), mRNA
TCONS_00033735	689	noncoding	-1.07651	PREDICTED: Prunus mume uncharacterized LOC103336864 (LOC103336864), ncRNA
TCONS_00033841	969	noncoding	-1.24941	PREDICTED: Prunus avium probable plastid-lipid-associated protein 8, chloroplastic (LOC110772279), transcript variant X7, misc_RNA
TCONS_00034016	535	noncoding	-1.10518	——
TCONS_00034768	558	noncoding	-1.16263	——
TCONS_00035314	1284	noncoding	-1.25692	PREDICTED: Prunus avium cullin-1-like (LOC110756435), mRNA
TCONS_00035321	393	noncoding	-1.00648	PREDICTED: Prunus persica uncharacterized LOC18776819 (LOC18776819), transcript variant X2, misc_RNA
TCONS_00035428	1476	noncoding	-1.13869	\
TCONS_00035466	355	noncoding	-1.30107	PREDICTED: Prunus persica uncharacterized LOC109946376 (LOC109946376), transcript variant X3, misc_RNA
TCONS_00035843	372	noncoding	-1.20484	Prunus armeniaca cultivar Goldrich M-locus genomic sequence
TCONS_00036376	1016	noncoding	-1.27382	——
TCONS_00036382	1010	noncoding	-1.06647	PREDICTED: Prunus persica RING-H2 finger protein ATL52 (LOC18776869), mRNA
TCONS_00036401	677	noncoding	-1.08648	——
TCONS_00036409	582	noncoding	-1.23396	——
TCONS_00036426	619	noncoding	-1.33691	——
TCONS_00036435	265	noncoding	-1.19112	——
TCONS_00036453	551	noncoding	-1.27417	——
TCONS_00036463	576	noncoding	-1.20231	——
TCONS_00036470	1659	noncoding	-1.08932	PREDICTED: Prunus avium two-component response regulator-like APRR1 (LOC110762404), transcript variant X1, mRNA
TCONS_00036492	252	noncoding	-1.32608	——
TCONS_00036511	721	noncoding	-1.09734	PREDICTED: Prunus mume uncharacterized LOC103336864 (LOC103336864), ncRNA
TCONS_00036512	441	noncoding	-1.21169	PREDICTED: Prunus avium alpha,alpha-trehalose-phosphate synthase [UDP-forming] 5-like (LOC110748319), transcript variant X5, mRNA
TCONS_00036619	859	noncoding	-1.39968	——
TCONS_00036642	791	noncoding	-1.25933	\
TCONS_00036663	253	noncoding	-1.14745	PREDICTED: Prunus persica cytochrome P450 714C2 (LOC18774039), mRNA
TCONS_00036684	432	noncoding	-1.32069	——
TCONS_00036691	299	noncoding	-1.24023	PREDICTED: Prunus persica cytochrome P450 71A9 (LOC18777008), mRNA
TCONS_00036696	1156	noncoding	-1.26616	——
TCONS_00036720	928	noncoding	-1.33306	——
TCONS_00036777	365	noncoding	-1.12897	PREDICTED: Prunus mume uncharacterized LOC107881215 (LOC107881215), ncRNA
TCONS_00036805	536	noncoding	-1.13317	PREDICTED: Prunus persica uncharacterized LOC109949090 (LOC109949090), ncRNA
TCONS_00036842	633	noncoding	-1.08776	PREDICTED: Prunus persica UDP-glycosyltransferase 87A1 (LOC18775388), transcript variant X2, mRNA
TCONS_00036843	283	noncoding	-1.15043	PREDICTED: Prunus avium flavonoid 3'-monooxygenase-like (LOC110753636), mRNA
TCONS_00036851	460	noncoding	-1.45491	PREDICTED: Prunus avium uncharacterized LOC110759131 (LOC110759131), ncRNA
TCONS_00036853	550	noncoding	-1.18872	PREDICTED: Prunus mume uncharacterized LOC103337161 (LOC103337161), mRNA
TCONS_00036861	1083	noncoding	-1.08486	PREDICTED: Prunus persica protein FAR1-RELATED SEQUENCE 3-like (LOC109949110), mRNA
TCONS_00036940	932	noncoding	-1.12895	——
TCONS_00037074	1074	noncoding	-1.14881	PREDICTED: Prunus avium cullin-1-like (LOC110756435), mRNA
TCONS_00037076	320	noncoding	-1.2812	PREDICTED: Prunus persica uncharacterized LOC109946376 (LOC109946376), transcript variant X3, misc_RNA
TCONS_00037097	374	noncoding	-1.32721	PREDICTED: Prunus avium protein NRT1/ PTR FAMILY 7.1-like (LOC110770963), mRNA
TCONS_00037111	708	noncoding	-1.46589	——
TCONS_00037118	285	noncoding	-1.15437	——
TCONS_00037128	233	noncoding	-1.03087	PREDICTED: Prunus avium diacylglycerol kinase gamma-like (LOC110762293), mRNA
TCONS_00037143	481	noncoding	-1.22678	PREDICTED: Prunus avium alpha,alpha-trehalose-phosphate synthase [UDP-forming] 5-like (LOC110748319), transcript variant X5, mRNA
TCONS_00037201	373	noncoding	-1.09095	PREDICTED: Prunus mume probable disease resistance protein At5g63020 (LOC103342070), mRNA
TCONS_00037209	516	noncoding	-1.01625	PREDICTED: Prunus persica circumsporozoite protein-like (LOC109949142), transcript variant X1, mRNA
TCONS_00037216	857	noncoding	-1.27101	\
TCONS_00037231	203	noncoding	-1.43979	PREDICTED: Prunus persica uncharacterized LOC109949090 (LOC109949090), ncRNA
TCONS_00037232	460	noncoding	-1.02297	——
TCONS_00037234	799	noncoding	-1.25951	——
TCONS_00037239	724	noncoding	-1.51238	Prunus mongolica voucher PMONG20171125 chloroplast, complete genome
TCONS_00037240	269	noncoding	-1.08708	PREDICTED: Prunus avium L-type lectin-domain containing receptor kinase IX.1-like (LOC110772319), mRNA
TCONS_00038901	206	noncoding	-1.40925	——
TCONS_00040227	858	noncoding	-1.27574	——
TCONS_00040238	655	noncoding	-1.01123	——
TCONS_00040244	550	noncoding	-1.23978	PREDICTED: Prunus avium uncharacterized LOC110772166 (LOC110772166), mRNA
TCONS_00040251	294	noncoding	-1.10067	PREDICTED: Prunus persica probable inactive leucine-rich repeat receptor-like protein kinase At3g03770 (LOC18785870), mRNA
TCONS_00040255	812	noncoding	-1.1768	——
TCONS_00040256	785	noncoding	-1.23322	——
TCONS_00040289	752	noncoding	-1.05702	Prunus cerasifera BAC insert containing Ma gene, ma1 susceptible allele, clone 40K9
TCONS_00040306	899	noncoding	-1.22804	PREDICTED: Prunus mume uncharacterized LOC103339842 (LOC103339842), mRNA
TCONS_00040328	306	noncoding	-1.46802	Prunus armeniaca cultivar Goldrich M-locus genomic sequence
TCONS_00040336	598	noncoding	-1.49155	PREDICTED: Prunus persica probable serine/threonine-protein kinase ifkC (LOC18770461), mRNA
TCONS_00040341	285	noncoding	-1.22221	PREDICTED: Prunus persica random slug protein 5 (LOC18770992), mRNA
TCONS_00040345	760	noncoding	-1.26442	——
TCONS_00040347	217	noncoding	-1.01258	PREDICTED: Prunus avium uncharacterized LOC110774294 (LOC110774294), ncRNA
TCONS_00040351	748	noncoding	-1.16608	PREDICTED: Prunus persica ankyrin repeat-containing protein At5g02620 (LOC18771114), mRNA
TCONS_00040364	858	noncoding	-1.20724	\
TCONS_00040405	575	noncoding	-1.00911	PREDICTED: Prunus avium agamous-like MADS-box protein AGL82 (LOC110764197), transcript variant X1, mRNA
TCONS_00040517	3101	noncoding	-1.06167	PREDICTED: Prunus persica uncharacterized LOC109950236 (LOC109950236), ncRNA
TCONS_00040538	581	noncoding	-1.10771	PREDICTED: Prunus mume uncharacterized LOC107880149 (LOC107880149), mRNA
TCONS_00040541	2116	noncoding	-1.39674	\
TCONS_00040560	1347	noncoding	-1.38364	PREDICTED: Prunus mume F-box protein CPR30-like (LOC103340674), mRNA
TCONS_00040618	1499	noncoding	-1.10959	\
TCONS_00040655	727	noncoding	-1.11865	PREDICTED: Prunus avium agamous-like MADS-box protein AGL82 (LOC110764197), transcript variant X1, mRNA
TCONS_00040683	655	noncoding	-1.11462	PREDICTED: Prunus avium uncharacterized LOC110754761 (LOC110754761), ncRNA
TCONS_00040702	385	noncoding	-1.1558	PREDICTED: Prunus mume uncharacterized LOC103342767 (LOC103342767), transcript variant X2, mRNA
TCONS_00040708	549	noncoding	-1.27492	——
TCONS_00040715	924	noncoding	-1.1832	PREDICTED: Prunus avium uncharacterized LOC110754761 (LOC110754761), ncRNA
TCONS_00040716	392	noncoding	-1.37151	PREDICTED: Prunus avium uncharacterized LOC110757972 (LOC110757972), mRNA
TCONS_00040830	1120	noncoding	-1.20056	PREDICTED: Prunus persica uncharacterized LOC109950236 (LOC109950236), ncRNA
TCONS_00040831	1013	noncoding	-1.07751	PREDICTED: Prunus persica uncharacterized LOC109950236 (LOC109950236), ncRNA
TCONS_00040849	446	noncoding	-1.48159	——
TCONS_00040860	409	noncoding	-1.06362	Prunus persica SFB4 gene for S-haplotype specific F-box protein 4, complete cds
TCONS_00040927	276	noncoding	-1.43822	——
TCONS_00040928	909	noncoding	-1.17947	PREDICTED: Prunus persica uncharacterized LOC109950452 (LOC109950452), ncRNA
TCONS_00040981	514	noncoding	-1.01201	PREDICTED: Prunus persica uncharacterized LOC109950644 (LOC109950644), transcript variant X6, ncRNA
TCONS_00041027	323	noncoding	-1.15722	PREDICTED: Prunus avium glycine-rich protein DOT1-like (LOC110752619), mRNA
TCONS_00041034	674	noncoding	-1.25051	——
TCONS_00041035	781	noncoding	-1.26213	PREDICTED: Prunus mume uncharacterized LOC107880872 (LOC107880872), mRNA
TCONS_00041091	407	noncoding	-1.2237	PREDICTED: Prunus avium 3-hydroxy-3-methylglutaryl-coenzyme A reductase-like (LOC110748889), mRNA
TCONS_00041488	613	noncoding	-1.00192	PREDICTED: Prunus avium B3 domain-containing transcription factor VRN1-like (LOC110774262), transcript variant X3, misc_RNA
TCONS_00041489	337	noncoding	-1.39823	PREDICTED: Prunus persica F-box/kelch-repeat protein At3g06240 (LOC18792495), mRNA
TCONS_00041529	646	noncoding	-1.23839	——
TCONS_00041532	281	noncoding	-1.13883	\
TCONS_00041541	798	noncoding	-1.06776	——
TCONS_00041542	803	noncoding	-1.0686	——
TCONS_00041568	340	noncoding	-1.04584	PREDICTED: Prunus avium uncharacterized LOC110765424 (LOC110765424), ncRNA
TCONS_00041587	696	noncoding	-1.04587	——
TCONS_00041589	372	noncoding	-1.13544	Guettarda scabra voucher Rova 2260 (GB) NADH dehydrogenase subunit 1 (nad1) gene, exons 2 and 3 and partial cds; mitochondrial
TCONS_00041691	1114	noncoding	-1.17356	PREDICTED: Prunus mume uncharacterized LOC103320679 (LOC103320679), transcript variant X4, misc_RNA
TCONS_00041852	865	noncoding	-1.14042	PREDICTED: Prunus mume putative pectinesterase/pectinesterase inhibitor 28 (LOC103343607), mRNA
TCONS_00041865	409	noncoding	-1.21848	——
TCONS_00041875	433	noncoding	-1.33907	PREDICTED: Prunus persica uncharacterized LOC109949814 (LOC109949814), partial mRNA
TCONS_00041925	340	noncoding	-1.22779	PREDICTED: Prunus avium NAC domain-containing protein 62-like (LOC110763605), mRNA
TCONS_00041943	709	noncoding	-1.15702	PREDICTED: Prunus avium G-type lectin S-receptor-like serine/threonine-protein kinase LECRK3 (LOC110771114), mRNA
TCONS_00041949	1304	noncoding	-1.22264	\
TCONS_00042222	787	noncoding	-1.2662	——
TCONS_00042693	487	noncoding	-1.34006	PREDICTED: Prunus persica NAC domain-containing protein 67 (LOC18787361), transcript variant X2, mRNA
TCONS_00042705	1459	noncoding	-1.12281	PREDICTED: Prunus persica uncharacterized LOC18785806 (LOC18785806), mRNA
TCONS_00042725	441	noncoding	-1.11495	PREDICTED: Prunus persica uncharacterized LOC18785806 (LOC18785806), mRNA
TCONS_00042805	432	noncoding	-1.14159	——
TCONS_00042820	990	noncoding	-1.06316	\
TCONS_00042821	536	noncoding	-1.18317	PREDICTED: Prunus persica uncharacterized LOC109949477 (LOC109949477), transcript variant X2, ncRNA
TCONS_00042961	386	noncoding	-1.35295	PREDICTED: Prunus persica transcription factor MYB75 (LOC18783018), mRNA
TCONS_00042962	942	noncoding	-1.12793	——
TCONS_00043027	445	noncoding	-1.33616	PREDICTED: Prunus persica CRIB domain-containing protein RIC4 (LOC18793233), mRNA
TCONS_00043039	922	noncoding	-1.09764	\
TCONS_00043050	691	noncoding	-1.10905	——
TCONS_00043114	768	noncoding	-1.32775	PREDICTED: Prunus persica uncharacterized LOC18777347 (LOC18777347), mRNA
TCONS_00043148	425	noncoding	-1.23227	PREDICTED: Prunus avium ABC transporter B family member 11-like (LOC110769075), mRNA
TCONS_00043296	554	noncoding	-1.03701	——
TCONS_00043297	583	noncoding	-1.2629	PREDICTED: Prunus avium L-type lectin-domain containing receptor kinase IX.1-like (LOC110762566), mRNA
TCONS_00043298	2330	noncoding	-1.17179	PREDICTED: Prunus mume uncharacterized LOC107880693 (LOC107880693), mRNA
TCONS_00043299	547	noncoding	-1.00766	PREDICTED: Prunus mume uncharacterized LOC107880154 (LOC107880154), mRNA
TCONS_00043305	621	noncoding	-1.15956	PREDICTED: Prunus mume uncharacterized LOC103319551 (LOC103319551), ncRNA
TCONS_00043369	693	noncoding	-1.16579	——
TCONS_00043600	472	noncoding	-1.03765	——
TCONS_00043633	728	noncoding	-1.37257	Hesperelaea palmeri voucher E. Palmer 81 (MO) mitochondrion, complete genome
TCONS_00043634	2463	noncoding	-1.22113	Malus x domestica mitchondrial complete genome, cultivar Golden delicious
TCONS_00043775	385	noncoding	-1.22834	——
TCONS_00043937	2055	noncoding	-1.17727	Hesperelaea palmeri voucher E. Palmer 81 (MO) mitochondrion, complete genome
TCONS_00043951	5099	noncoding	-1.21019	Cannabis sativa cultivar Sievers Infinity mitochondrion, complete genome
TCONS_00043966	473	noncoding	-1.38579	PREDICTED: Prunus persica uncharacterized LOC109947180 (LOC109947180), transcript variant X4, ncRNA
TCONS_00044031	518	noncoding	-1.36634	PREDICTED: Prunus mume uncharacterized LOC103331077 (LOC103331077), transcript variant X2, mRNA
TCONS_00044065	936	noncoding	-1.29895	——
TCONS_00044089	771	noncoding	-1.28939	PREDICTED: Prunus mume BURP domain protein RD22-like (LOC103343223), mRNA
TCONS_00044251	220	noncoding	-1.08906	PREDICTED: Prunus avium uncharacterized LOC110766452 (LOC110766452), ncRNA
TCONS_00044314	519	noncoding	-1.20483	——
TCONS_00044383	679	noncoding	-1.10757	PREDICTED: Prunus persica uncharacterized LOC18791097 (LOC18791097), transcript variant X6, mRNA
TCONS_00044413	432	noncoding	-1.15228	——
TCONS_00044449	433	noncoding	-1.19525	——
TCONS_00044463	471	noncoding	-1.16326	PREDICTED: Prunus mume uncharacterized LOC103343089 (LOC103343089), mRNA
TCONS_00044499	1132	noncoding	-1.34038	PREDICTED: Prunus persica uncharacterized LOC109950486 (LOC109950486), transcript variant X4, mRNA
TCONS_00044521	531	noncoding	-1.25436	——
TCONS_00044523	276	noncoding	-1.14349	——
TCONS_00044706	914	noncoding	-1.02292	——
TCONS_00044710	704	noncoding	-1.38656	PREDICTED: Prunus mume uncharacterized LOC107881979 (LOC107881979), ncRNA
TCONS_00044794	271	noncoding	-1.51999	——
TCONS_00044817	571	noncoding	-1.13303	——
TCONS_00044829	488	noncoding	-1.2931	PREDICTED: Prunus persica uncharacterized LOC109947466 (LOC109947466), mRNA
TCONS_00044972	377	noncoding	-1.41275	——
TCONS_00044974	540	noncoding	-1.01246	PREDICTED: Prunus persica uncharacterized LOC109949536 (LOC109949536), transcript variant X4, mRNA
TCONS_00045009	302	noncoding	-1.41273	——
TCONS_00045031	1007	noncoding	-1.05176	\
TCONS_00045175	1014	noncoding	-1.17691	PREDICTED: Prunus persica TMV resistance protein N (LOC18767397), transcript variant X3, mRNA
TCONS_00045267	273	noncoding	-1.26692	PREDICTED: Prunus persica 3-dehydrosphinganine reductase TSC10A (LOC18775448), transcript variant X2, mRNA
TCONS_00045286	431	noncoding	-1.07899	——
TCONS_00045297	427	noncoding	-1.18427	Prunus pedunculata voucher PPEDU20171125 chloroplast, complete genome
TCONS_00045517	965	noncoding	-1.31424	Prunus pedunculata voucher PPEDU20171125 chloroplast, complete genome
TCONS_00045554	498	noncoding	-1.21585	Prunus armeniaca cultivar Goldrich M-locus genomic sequence
TCONS_00045632	223	noncoding	-1.10146	PREDICTED: Prunus mume ubiquitin-conjugating enzyme E2 20-like (LOC103332383), mRNA
TCONS_00045638	392	noncoding	-1.30179	PREDICTED: Prunus avium uncharacterized LOC110759383 (LOC110759383), transcript variant X3, ncRNA
TCONS_00045645	598	noncoding	-1.11034	PREDICTED: Prunus persica uncharacterized LOC109949768 (LOC109949768), mRNA
TCONS_00045646	695	noncoding	-1.09494	PREDICTED: Prunus avium uncharacterized LOC110768670 (LOC110768670), transcript variant X2, mRNA
TCONS_00045745	365	noncoding	-1.2594	——
TCONS_00045792	728	noncoding	-1.2575	\
TCONS_00045832	500	noncoding	-1.08224	——
TCONS_00045905	455	noncoding	-1.19752	——
TCONS_00045935	951	noncoding	-1.28254	\
TCONS_00045946	236	noncoding	-1.42666	PREDICTED: Prunus avium pentatricopeptide repeat-containing protein At4g39530 (LOC110747343), mRNA
TCONS_00045958	370	noncoding	-1.26436	\
TCONS_00045962	498	noncoding	-1.1171	Juglans regia cultivar Maras-18 microsatellite CUJRA304 sequence
TCONS_00045981	203	noncoding	-1.05275	PREDICTED: Prunus avium peroxidase 5-like (LOC110746079), mRNA
TCONS_00046006	278	noncoding	-1.31585	——
TCONS_00046039	636	noncoding	-1.11044	PREDICTED: Prunus avium cinnamoyl-CoA reductase 1-like (LOC110753878), mRNA
TCONS_00046051	591	noncoding	-1.43195	——
TCONS_00046063	298	noncoding	-1.17523	——
TCONS_00046071	587	noncoding	-1.06084	PREDICTED: Prunus persica uncharacterized LOC18787926 (LOC18787926), mRNA
TCONS_00046073	214	noncoding	-1.22997	PREDICTED: Prunus mume uncharacterized LOC103343661 (LOC103343661), mRNA
TCONS_00046079	572	noncoding	-1.04561	PREDICTED: Prunus mume putative COX1/OXI3 intron 2 protein (LOC103343175), partial mRNA
TCONS_00046100	402	noncoding	-1.34214	PREDICTED: Prunus persica uncharacterized LOC18776338 (LOC18776338), mRNA
TCONS_00046108	304	noncoding	-1.44609	Prunus mume CBF/DREB1-like protein c (CBFc) mRNA, complete cds
TCONS_00046135	416	noncoding	-1.41436	——
TCONS_00046148	456	noncoding	-1.18746	PREDICTED: Prunus persica (R)-mandelonitrile lyase 1 (LOC18790921), mRNA
TCONS_00046168	382	noncoding	-1.00414	PREDICTED: Prunus avium uncharacterized LOC110744976 (LOC110744976), transcript variant X2, ncRNA
TCONS_00046188	346	noncoding	-1.19191	——
TCONS_00046189	242	noncoding	-1.13757	PREDICTED: Prunus avium CRAL-TRIO domain-containing protein YKL091C-like (LOC110769630), transcript variant X2, mRNA
TCONS_00046194	267	noncoding	-1.03933	PREDICTED: Prunus persica flowering time control protein FY (LOC18785925), mRNA
TCONS_00046205	340	noncoding	-1.05699	PREDICTED: Prunus avium guanylate-binding protein 4 (LOC110770417), mRNA
TCONS_00046219	216	noncoding	-1.22073	PREDICTED: Prunus mume uncharacterized LOC103343673 (LOC103343673), mRNA
TCONS_00046224	284	noncoding	-1.30535	PREDICTED: Prunus mume uncharacterized LOC103328570 (LOC103328570), mRNA
TCONS_00046225	278	noncoding	-1.28337	PREDICTED: Prunus mume tRNA-specific adenosine deaminase 1-like (LOC103343026), mRNA
TCONS_00046226	256	noncoding	-1.35924	PREDICTED: Prunus mume peroxisomal (S)-2-hydroxy-acid oxidase GLO4-like (LOC103327597), transcript variant X3, mRNA
TCONS_00046234	209	noncoding	-1.16026	PREDICTED: Prunus persica NDR1/HIN1-like protein 1 (LOC18772453), mRNA
TCONS_00046256	204	noncoding	-1.05877	PREDICTED: Prunus avium uncharacterized LOC110744976 (LOC110744976), transcript variant X2, ncRNA
TCONS_00046259	200	noncoding	-1.09493	PREDICTED: Prunus avium protein DETOXIFICATION 18-like (LOC110751212), misc_RNA
TCONS_00046301	263	noncoding	-1.32839	Prunus mongolica voucher PMONG20171125 chloroplast, complete genome
TCONS_00046303	605	noncoding	-1.36704	Prunus mume isolate BJFU1210120008 plastid, complete genome
TCONS_00046311	1315	noncoding	-1.24691	Prunus mume isolate BJFU1210120008 plastid, complete genome
