# Supplementary material for: Genome-wide discovery and characterization of flower development related long non-coding RNAs in Prunus mume
Source: BMC Plant Biol. 2019 Feb 11;19:64. doi: 10.1186/s12870-019-1672-7 (PMC6371585; doi:10.1186/s12870-019-1672-7)
Supplement: Supplementary file 4 — The differential expression genes identified in Prunus mume buds by RNA-Seq. (XLS 391 kb) [file 12870_2019_1672_MOESM4_ESM.xls]

## Sheet: Additional file 4
Additional file 4 The differential expression genes identified in Prunus mume buds by RNA-Seq
Gene	Pos	Strand	Control	Treat	log2 FoldChange	p-value	q-value	Descript
LOC103322480	LG1:4617379-4620722	+	7.99061	0.0419699	-7.57281	2.91e-157	3.27e-156	beta-glucosidase 12-like
LOC103320152	LG2:8966592-8968158	+	2.98232	0.0199544	-7.22359	1e-58	1.05e-57	UDP-glycosyltransferase 73B4-like
LOC103323782	LG2:38230407-38231350	-	0.776216	0.00806007	-6.58952	1.01e-08	2.92e-08	uncharacterized LOC103323782
LOC103344203	NW_007363265.1:1604-2878	+	0.939037	0.0162059	-5.85659	1.54e-11	5.33e-11	expansin-A7-like
LOC103343824	NW_007362747.1:973-4538	-	0.50088	0.00873887	-5.84087	1.44e-15	6.28e-15	protein ACCELERATED CELL DEATH 6-like
LOC103339269	LG8:5118363-5119268	+	0.532116	0.0133445	-5.31743	9.5e-06	2.16e-05	glucan endo-1,3-beta-glucosidase-like
LOC103326366	LG3:13080085-13082361	+	0.175185	0.0046839	-5.22502	0.000142446	0.000287619	(-)-alpha-pinene synthase-like
LOC103336505	LG6:20558246-20561804	-	0.260751	0.00723523	-5.17149	3.75e-05	8.05e-05	protein DMR6-LIKE OXYGENASE 1-like
LOC103335391	LG6:8896182-8898606	+	0.342996	0.0099262	-5.11081	3.75e-05	8.05e-05	uncharacterized LOC103335391
LOC103324150	LG2:41001955-41002508	-	0.611402	0.0179745	-5.0881	0.000296948	0.000579269	glu S.griseus protease inhibitor-like
LOC103327559	LG4:2190483-2191374	+	1.7831	0.0546228	-5.02874	1.05e-13	4.16e-13	protein LURP-one-related 11-like
LOC103320925	LG2:12733770-12753269	+	0.906673	0.0314874	-4.84774	4.15e-14	1.67e-13	cytochrome P450 82A4-like
LOC103336253	LG6:18522933-18524136	-	1.04605	0.0367103	-4.83262	3.71e-12	1.33e-11	germin-like protein subfamily 1 member 11
LOC107881712	LG8:14819157-14820643	-	5.36174	0.196559	-4.76967	2.96e-75	3.17e-74	none
LOC107880518	LG2:40874512-40879023	-	3.70036	0.139068	-4.73381	1.86e-88	2.01e-87	cellulose synthase-like protein G2
LOC103326665	LG3:15644745-15646695	-	0.783126	0.0298994	-4.71105	2.06e-14	8.45e-14	cytochrome P450 CYP736A12-like
LOC103329035	LG4:14984852-14986522	+	1.61495	0.0620975	-4.70081	8.48e-19	7.66e-18	2-oxoglutarate-dependent dioxygenase AOP2-like
LOC103324844	LG3:2366881-2368943	+	11.2217	0.439289	-4.67497	5.69e-241	6.51e-240	uncharacterized LOC103324844
LOC103330260	LG4:22990166-22994136	-	0.477598	0.019577	-4.60857	3.1e-16	2.15e-15	receptor-like protein kinase FERONIA
LOC103333339	LG5:24077467-24078472	-	104.062	4.32999	-4.58693	0	0	21 kDa protein-like
LOC107880261	LG2:8607089-8607988	-	0.595277	0.0260893	-4.51203	5.95e-07	1.49e-06	uncharacterized LOC107880261
LOC103343784	NW_007362725.1:8-529	+	1.64499	0.0763101	-4.43006	6.61e-10	2.07e-09	glucan endo-1,3-beta-glucosidase, basic isoform-like
LOC103341925	NW_007362497.1:1605831-1611437	-	17.3198	0.820591	-4.39961	5.45e-255	6.25e-254	germin-like protein subfamily 1 member 13
LOC103336812	LG7:2221416-2225022	+	0.370836	0.0176171	-4.39573	8.32e-14	3.31e-13	disease resistance protein RPM1-like
LOC103339268	LG8:5079392-5103541	+	43.7581	2.17436	-4.33089	0	0	glucan endo-1,3-beta-glucosidase-like
LOC103343170	NW_007362537.1:11692-20644	-	2.61806	0.130156	-4.33019	4.87e-38	4.85e-37	mannan endo-1,4-beta-mannosidase 4-like
LOC103336409	LG6:19490199-19494681	+	0.273245	0.0137872	-4.3088	1.34e-12	4.96e-12	TMV resistance protein N-like
LOC103331733	LG5:14579698-14582763	-	1.30937	0.0671458	-4.28544	5.15e-23	4.77e-22	pectinesterase 2
LOC103324181	LG2:39405264-39406520	-	3.64034	0.194528	-4.22602	2.95e-51	3.04e-50	F-box protein CPR30-like
LOC103321020	LG2:13955910-13957518	+	2.18847	0.120542	-4.18231	8.77e-27	8.33e-26	lignin-forming anionic peroxidase-like
LOC103325378	LG3:5488873-5490620	+	2.67929	0.152681	-4.13326	9.27e-45	9.39e-44	flavin-dependent oxidoreductase FOX5-like
LOC107881686	LG8:5452545-5453595	+	7.4153	0.44567	-4.05646	2.51e-54	2.61e-53	WAT1-related protein At1g68170-like
LOC103338222	LG7:12618731-12622689	-	5.3101	0.326933	-4.02167	4.09e-107	4.5e-106	uncharacterized protein At1g04910
LOC103336251	LG6:18489304-18494393	-	2.33008	0.145255	-4.00372	2.27e-42	2.29e-41	germin-like protein subfamily 1 member 11
LOC103327523	LG4:1803131-1805297	+	0.598463	0.0382137	-3.9691	1.31e-09	4.01e-09	polygalacturonase QRT3-like
LOC103320468	LG2:10807955-10809234	+	8.06876	0.526937	-3.93665	7.14e-67	7.58e-66	cyclin-D5-1-like
LOC103335679	LG6:11309135-11310942	+	4.4831	0.297009	-3.91592	1.06e-50	1.09e-49	salicylate carboxymethyltransferase-like
LOC103324337	LG2:41743417-41745205	-	155.604	10.5786	-3.87865	0	0	3-ketoacyl-CoA synthase 15
LOC103326289	LG3:12612896-12614595	+	2.0298	0.138438	-3.87403	1.89e-24	1.77e-23	transcription factor MYB34
LOC103325385	LG3:5701040-5701846	-	2.23631	0.156715	-3.83491	3.09e-19	2.8e-18	formin-like protein 13
LOC103324117	LG2:40718600-40720572	-	0.39239	0.0280797	-3.80469	8.06e-06	1.84e-05	1-aminocyclopropane-1-carboxylate oxidase homolog 1-like
LOC103327056	LG3:21025271-21027691	-	24.1842	1.74814	-3.79017	4.64e-299	5.35e-298	putative Peroxidase 48
LOC103320501	LG1:3263082-3264567	+	9.98287	0.729913	-3.77366	7.3e-107	8.02e-106	uncharacterized LOC103320501
LOC103335602	LG6:10611178-10612679	+	2.19494	0.160991	-3.76913	2.08e-11	7.16e-11	none
LOC103328595	LG4:11963234-11966585	+	1.27514	0.096715	-3.72077	1.49e-19	1.35e-18	beta-glucosidase 12-like
LOC103324218	LG2:41006493-41008178	-	0.865923	0.0667834	-3.69668	4.82e-16	2.33e-15	serine/threonine-protein kinase BLUS1-like
LOC103326535	LG3:14469374-14470421	+	9.15098	0.713976	-3.67998	1.43e-61	1.51e-60	uncharacterized LOC103326535
LOC103339214	LG8:3944546-3947037	-	14.6849	1.15898	-3.6634	1.49e-175	1.68e-174	putative Peroxidase 48
LOC103323319	LG2:33681588-33685558	-	18.7814	1.50462	-3.64183	1.2e-299	1.38e-298	(R)-mandelonitrile lyase 1-like
LOC103328816	LG4:13662120-13664651	-	19.6721	1.66406	-3.56338	6.85e-304	7.91e-303	(R)-mandelonitrile lyase-like
LOC103322384	LG2:24590681-24592277	-	57.501	4.98949	-3.52662	0	0	endochitinase EP3-like
LOC103342668	NW_007362505.1:316796-317901	+	28.4046	2.48689	-3.51371	3.56e-227	4.07e-226	thaumatin-like protein 1
LOC103322437	LG2:25170074-25171497	+	13.4318	1.183	-3.50514	8.12e-106	8.91e-105	endochitinase EP3-like
LOC103319046	LG2:864012-865785	+	0.437023	0.0390077	-3.48588	1.24e-07	3.29e-07	probable xyloglucan galactosyltransferase GT14
LOC103332965	LG5:22396437-22400732	+	3.10081	0.286429	-3.4364	7.9e-45	8.01e-44	aminotransferase ALD1-like
LOC103326797	LG3:17606380-17608386	+	5.60646	0.530475	-3.40173	2.26e-58	2.36e-57	probable inactive 2-oxoglutarate-dependent dioxygenase AOP2
LOC103335015	LG6:6476310-6476993	+	33.3051	3.22023	-3.37051	4.23e-182	4.79e-181	pathogenesis-related protein 1-like
LOC103325076	LG3:3968663-3970675	+	0.325951	0.0315326	-3.36974	0.000205002	0.000406948	GDSL esterase/lipase At1g29670-like
LOC103337335	LG7:7066764-7067381	+	0.926629	0.0899105	-3.36543	2.97e-05	6.45e-05	mavicyanin-like
LOC103326795	LG3:17592927-17595261	+	2.2557	0.220145	-3.35705	1.06e-23	9.82e-23	probable inactive 2-oxoglutarate-dependent dioxygenase AOP2
LOC107881197	LG5:20524072-20525339	+	8.92088	0.874223	-3.35111	2.83e-90	3.07e-89	RING-H2 finger protein ATL52-like
LOC103340073	LG1:1564743-1565585	-	2.22799	0.224371	-3.31178	8.56e-14	3.4e-13	non-specific lipid-transfer protein 1-like
LOC103334507	LG6:4003724-4005415	-	2.17791	0.220692	-3.30284	1.84e-25	1.73e-24	1-aminocyclopropane-1-carboxylate oxidase homolog 11-like
LOC103338484	LG1:20313729-20316542	-	11.7114	1.19424	-3.29375	8.01e-178	9.06e-177	laccase-7
LOC107880408	LG1:15206780-15209990	+	0.935767	0.0954794	-3.29289	1.97e-15	8.54e-15	cyclic nucleotide-gated ion channel 1-like
LOC103323189	LG2:32822747-32823481	+	180.581	18.7832	-3.26513	0	0	cell wall / vacuolar inhibitor of fructosidase 1-like
LOC103344093	NW_007363025.1:3608-4600	+	11.2156	1.16999	-3.26094	2.19e-79	2.36e-78	BURP domain-containing protein 3-like
LOC103332297	LG1:14908498-14910159	-	0.758525	0.0796692	-3.2511	1.61e-10	5.23e-10	inactive disease resistance protein RPS4-like
LOC103336427	LG1:18986256-18987156	+	1.33993	0.142096	-3.23722	2.06e-10	6.64e-10	uncharacterized LOC103336427
LOC103327454	LG4:1798505-1801476	-	0.199961	0.0213495	-3.22744	2.03e-05	4.48e-05	pollen receptor-like kinase 4
LOC107881717	LG8:11893514-11895986	-	0.467642	0.0505677	-3.20912	2.97e-05	6.45e-05	uncharacterized LOC107881717
LOC103325288	LG3:5448569-5450360	+	8.17271	0.887721	-3.20264	1.03e-105	1.13e-104	flavin-dependent oxidoreductase FOX5-like
LOC107880272	LG2:13555921-13556514	+	3.22941	0.351169	-3.20103	1.34e-17	1.2e-16	putative protein TPRXL
LOC103342527	NW_007362502.1:82472-85570	+	6.0333	0.658608	-3.19546	6.15e-105	6.74e-104	PHD finger protein MALE MEIOCYTE DEATH 1
LOC107880291	LG2:20784631-20785165	+	33.1	3.65452	-3.17907	5.04e-155	5.66e-154	ferredoxin, root R-B2-like
LOC103322499	LG2:26332355-26335793	+	0.201113	0.0224718	-3.16182	0.000205002	0.000406948	calcium-dependent protein kinase 24
LOC103342689	NW_007362505.1:308791-309845	+	5.61173	0.632446	-3.14943	2.18e-36	2.15e-35	thaumatin-like protein 1
LOC103341094	LG8:15912748-15914799	+	6.46912	0.749799	-3.10899	2.02e-79	2.17e-78	uncharacterized LOC103341094
LOC103331921	LG5:15806166-15808444	-	3.98964	0.464903	-3.10126	1.3e-27	1.24e-26	proliferating cell nuclear antigen-like
LOC103320131	LG2:9094665-9096567	+	52.59	6.27758	-3.06651	0	0	uncharacterized LOC103320131
LOC103331510	LG5:12486470-12487956	-	14.7911	1.77367	-3.05991	3.57e-67	3.79e-66	uncharacterized LOC103331510
LOC103337720	LG7:10058334-10059686	+	7.08185	0.850131	-3.05837	3.1e-66	3.28e-65	RING-H2 finger protein ATL22-like
LOC103334180	LG6:1924516-1927611	+	30.2481	3.633	-3.05761	1.21e-285	1.39e-284	beta-carotene isomerase D27, chloroplastic
LOC103319284	LG1:2576740-2577351	+	1.42056	0.171375	-3.05124	1.81e-08	5.11e-08	oleosin S1-2
LOC103337711	LG7:9937366-9937962	-	0.627453	0.0775284	-3.01671	0.000386674	0.000745094	uncharacterized LOC103337711
LOC103341926	NW_007362497.1:1614884-1615892	-	2.70662	0.339749	-2.99395	1.78e-16	1.57e-15	germin-like protein subfamily 1 member 14
LOC103335738	LG6:10918953-10920050	-	1.10194	0.139199	-2.98482	3.56e-09	1.06e-08	BURP domain protein USPL1-like
LOC103324566	LG3:1077913-1080858	+	0.34421	0.0445311	-2.9504	3.91e-07	9.96e-07	cysteine-rich receptor-like protein kinase 10
LOC103331521	LG1:13875402-13877534	+	7.67149	0.995109	-2.94658	1.52e-103	1.66e-102	glucan endo-1,3-beta-glucosidase 8-like
LOC103341878	NW_007362497.1:333136-335232	-	0.491061	0.0642655	-2.93379	0.000205002	0.000406948	casparian strip membrane protein 1-like
LOC103330977	LG5:5775527-5776176	-	0.586368	0.0773129	-2.92303	0.000205002	0.000406948	RING-H2 finger protein ATL70-like
LOC103339909	LG8:9672642-9674152	-	1.48598	0.196428	-2.91934	2.92e-17	2.6e-16	uncharacterized acetyltransferase At3g50280-like
LOC103327746	LG4:2307320-2309211	+	1.81414	0.240145	-2.9173	2.29e-17	2.04e-16	GDSL esterase/lipase 2-like
LOC103331923	LG5:15826689-15828714	-	17.9814	2.40751	-2.9009	7.72e-108	8.5e-107	uncharacterized LOC103331923
LOC103327821	LG4:3842938-3844159	+	6.90098	0.935763	-2.88259	9.9e-58	1.03e-56	uncharacterized LOC103327821
LOC103328119	LG4:5981743-5984015	+	11.9389	1.64244	-2.86176	9.5e-104	1.04e-102	uncharacterized LOC103328119
LOC103319208	LG2:1516917-1518065	+	1.90877	0.262834	-2.86042	6.9e-16	3.04e-15	3-ketoacyl-CoA synthase 7-like
LOC103340671	LG8:13621367-13623148	-	4.04755	0.558835	-2.85655	1.39e-51	1.44e-50	pectinesterase-like
LOC103328642	LG4:12743285-12744394	-	45.795	6.35928	-2.84826	1.32e-305	1.52e-304	thaumatin-like protein 1
LOC103326775	LG3:17087265-17088721	+	181.387	25.201	-2.84752	0	0	palmitoyl-monogalactosyldiacylglycerol delta-7 desaturase, chloroplastic-like
LOC103335691	LG6:11461769-11465829	+	5.66134	0.80314	-2.81742	3.25e-54	3.37e-53	chaperone protein dnaJ 10-like
LOC103344094	NW_007363027.1:5852-6693	-	118.244	16.8866	-2.80782	0	0	pathogenesis-related protein PR-4
LOC103334961	LG6:6142397-6145761	-	6.42985	0.922981	-2.80041	4.49e-82	4.85e-81	squalene monooxygenase-like
LOC107880762	LG3:3973054-3975075	+	339.533	49.0207	-2.79209	0	0	GDSL esterase/lipase At1g29670-like
LOC103338771	LG1:20542266-20543378	-	6.04719	0.87513	-2.7887	6.97e-50	7.16e-49	protein MIZU-KUSSEI 1
LOC103340939	LG1:21178197-21178911	-	1.48904	0.215694	-2.78732	7.16e-07	1.79e-06	RING-H2 finger protein ATL80-like
LOC103326399	LG3:13406277-13408302	-	6.37821	0.930716	-2.77674	7.23e-68	7.68e-67	putative F-box protein At3g29830
LOC103340089	LG8:10906975-10908308	+	25.6714	3.74673	-2.77645	4.48e-144	5.02e-143	protein RADIALIS-like 3
LOC103322349	LG2:23612879-23614514	+	74.1742	10.8917	-2.76768	0	0	stearoyl-[acyl-carrier-protein] 9-desaturase, chloroplastic-like
LOC103325728	LG3:8969698-8970565	+	2.15803	0.323453	-2.73809	8.19e-10	2.54e-09	uncharacterized LOC103325728
LOC107881727	LG8:11014001-11015672	-	5.50005	0.828418	-2.73101	1.59e-54	1.65e-53	syntaxin-112
LOC103341232	LG8:16572179-16573656	-	12.9781	1.96441	-2.72391	3.66e-108	4.03e-107	chitotriosidase-1-like
LOC103330398	LG4:23383045-23384121	+	6.0003	0.915663	-2.71215	4.29e-48	4.38e-47	none
LOC103337789	LG7:10619666-10621765	+	0.947397	0.144866	-2.70925	4.51e-10	1.42e-09	GDSL esterase/lipase At1g71691-like
LOC103331627	LG5:13786954-13787981	+	4.56805	0.704313	-2.69729	5.02e-23	4.64e-22	uclacyanin-3
LOC103325433	LG3:6407034-6407879	+	0.860931	0.133814	-2.68567	0.000440398	0.000842143	cysteine-rich and transmembrane domain-containing protein B-like
LOC103341334	LG8:17089365-17091625	-	0.608579	0.0959989	-2.66435	2.58e-06	6.15e-06	polygalacturonase-like
LOC103339265	LG8:5036241-5037400	+	3.41139	0.542617	-2.65235	9.93e-23	9.16e-22	glucan endo-1,3-beta-glucosidase-like
LOC103335634	LG6:10909931-10911045	+	0.704215	0.11298	-2.63995	0.000440398	0.000842143	organ-specific protein S2-like
LOC103339792	LG8:9097714-9099750	-	5.68027	0.912591	-2.63792	5.2e-77	5.59e-76	UDP-glycosyltransferase 73C1-like
LOC103336216	LG6:17830825-17834295	+	5.31425	0.869548	-2.61153	1.51e-57	1.58e-56	tryptophan aminotransferase-related protein 4-like
LOC103322512	LG2:26641773-26643350	+	0.801507	0.131634	-2.60618	5.09e-08	1.39e-07	galactolipase DONGLE, chloroplastic
LOC103324138	LG2:40871652-40873568	-	2.59096	0.427554	-2.59931	1.21e-35	1.19e-34	serine/threonine-protein kinase BLUS1-like
LOC103331153	LG5:8477909-8479937	-	0.476982	0.0792506	-2.58944	2.66e-07	6.87e-07	beta-D-glucosyl crocetin beta-1,6-glucosyltransferase-like
LOC103342534	NW_007362502.1:187516-191596	+	3.02285	0.502665	-2.58824	2.97e-15	1.27e-14	transcription factor MYB113-like
LOC103324892	LG3:2908954-2909624	+	5.75207	0.972308	-2.5646	1.43e-22	1.32e-21	uncharacterized LOC103324892
LOC103326657	LG3:15654356-15656334	-	0.817068	0.138711	-2.55837	1.76e-09	5.35e-09	cytochrome P450 CYP736A12-like
LOC103338953	LG8:110901-112984	-	4.06372	0.695086	-2.54754	8.15e-41	8.16e-40	NAC transcription factor 25
LOC103322585	LG2:27731852-27733426	+	0.48506	0.0837767	-2.53354	8.08e-06	1.84e-05	crocetin glucosyltransferase, chloroplastic-like
LOC103341301	LG8:16919810-16922958	-	0.308545	0.0533656	-2.5315	1.56e-07	4.12e-07	putative leucine-rich repeat receptor-like serine/threonine-protein kinase At2g24130
LOC103321288	LG2:15706265-15708437	-	2.53704	0.441168	-2.52375	2.51e-31	2.43e-30	WSC domain-containing protein ARB_07867-like
LOC103323151	LG2:32377271-32377834	-	0.900892	0.156767	-2.52273	0.000247747	0.000488163	heterogeneous nuclear ribonucleoprotein A3 homolog 2-like
LOC103320848	LG2:13197978-13198563	+	6.7406	1.17876	-2.51561	8.19e-20	7.46e-19	protein RADIALIS-like 3
LOC103324155	LG2:41037659-41039213	-	111.806	19.5712	-2.5142	0	0	uncharacterized protein At2g34160-like
LOC103333191	LG5:23244054-23245067	-	0.776792	0.136913	-2.50427	7.97e-07	1.98e-06	uncharacterized LOC103333191
LOC107880138	NW_007362497.1:1062001-1064376	+	0.783459	0.138368	-2.50135	1.27e-11	4.44e-11	G-type lectin S-receptor-like serine/threonine-protein kinase RLK1
LOC103342403	NW_007362501.1:75002-77119	-	18.3355	3.24459	-2.49853	3.01e-124	3.35e-123	heat stress transcription factor B-3
LOC103326513	LG3:14124275-14124874	+	0.85105	0.152624	-2.47926	7.7e-05	0.000159827	none
LOC103324592	LG3:1264459-1266965	+	1.27725	0.229073	-2.47915	5.66e-15	2.39e-14	(E,E)-alpha-farnesene synthase-like
LOC103338041	LG1:19959558-19960520	+	6.80188	1.24502	-2.44976	1.35e-39	1.34e-38	uncharacterized LOC103338041
LOC103325401	LG3:5953273-5966034	-	2.97849	0.547101	-2.4447	1.26e-45	1.28e-44	protein ROOT HAIR DEFECTIVE 3 homolog 2-like
LOC103332309	LG5:18485662-18487588	-	3.52322	0.650786	-2.43664	7.75e-40	7.74e-39	protein NUCLEAR FUSION DEFECTIVE 4-like
LOC103335133	LG6:7143851-7146610	+	1.20596	0.223386	-2.43257	3.31e-15	1.41e-14	uncharacterized LOC103335133
LOC103323197	LG2:32642950-32644928	-	0.563609	0.104446	-2.43194	1.66e-08	4.68e-08	receptor-like protein kinase ANXUR2
LOC103339299	LG8:4998616-5028419	+	42.5485	7.89189	-2.43067	1.32e-238	1.52e-237	glucan endo-1,3-beta-glucosidase
LOC103341770	NW_007362497.1:586449-590025	+	1.06438	0.197754	-2.42824	4.12e-12	1.48e-11	beta-glucosidase 12-like
LOC103331877	LG5:15713810-15715633	+	2.90215	0.541086	-2.42319	1.61e-23	1.5e-22	(+)-neomenthol dehydrogenase-like
LOC103324491	LG3:725452-730466	+	0.628284	0.118153	-2.41076	8.34e-07	2.07e-06	gibberellin 2-beta-dioxygenase 8
LOC107881247	LG1:25227120-25227707	+	37114.1	7054.31	-2.39539	0	0	none
LOC107881182	LG5:22795802-22798109	-	2.91958	0.560962	-2.37978	7.51e-27	7.14e-26	cell division cycle 20.3, cofactor of APC complex-like
LOC103331887	LG5:15830592-15831265	-	18.2623	3.52924	-2.37144	1.09e-34	1.06e-33	uncharacterized LOC103331887
LOC103325941	LG3:9950839-9951700	+	21.213	4.13518	-2.35893	2.66e-84	2.88e-83	alpha-amylase/subtilisin inhibitor-like
LOC103319516	LG2:5006543-5008717	-	0.58632	0.114455	-2.35691	1.15e-06	2.82e-06	probable pectinesterase/pectinesterase inhibitor 7
LOC103328471	LG1:9787713-9789444	-	2.44738	0.477864	-2.35657	3.11e-24	2.91e-23	capsanthin/capsorubin synthase, chromoplastic-like
LOC103329508	LG4:18788883-18789809	+	174.213	34.3917	-2.34072	0	0	uncharacterized LOC103329508
LOC103329510	LG4:18802225-18802859	+	191.142	37.812	-2.33772	0	0	uncharacterized LOC103329510
LOC103329302	LG4:17502037-17503533	-	15.1749	3.01163	-2.33307	3.09e-115	3.42e-114	mitogen-activated protein kinase kinase kinase 2
LOC103325704	LG3:8650821-8651364	+	106.798	21.2043	-2.33246	1.46e-286	1.68e-285	none
LOC107881117	LG5:8802142-8805974	+	0.99412	0.198107	-2.32714	2.79e-08	7.76e-08	uncharacterized LOC107881117
LOC103338030	LG7:12561467-12564282	-	1.79858	0.358771	-2.32572	2.02e-25	1.9e-24	malate synthase, glyoxysomal
LOC103324139	LG2:40912345-40916711	-	5.28404	1.07184	-2.30155	1.02e-65	1.07e-64	cellulose synthase-like protein G2
LOC103318622	LG1:25380962-25383098	+	1.47238	0.299099	-2.29945	8.84e-09	2.55e-08	uncharacterized LOC103318622
LOC103330733	LG5:2793401-2794821	+	15.9736	3.24838	-2.29789	4.9e-113	5.41e-112	protein BPS1, chloroplastic-like
LOC107881413	LG6:5987590-5989729	-	128331	26264.4	-2.28869	0	0	uncharacterized LOC107881413
LOC103331236	LG5:9525883-9528181	+	0.668866	0.136901	-2.28859	9.31e-09	2.68e-08	rust resistance kinase Lr10-like
LOC103320162	LG2:9204695-9207314	-	7.2301	1.48715	-2.28146	7.46e-53	7.73e-52	BURP domain-containing protein 5-like
LOC103321889	LG1:4063348-4065006	-	0.617731	0.127098	-2.28104	0.000138372	0.000279723	tropinone reductase homolog At5g06060-like
LOC103321941	LG2:19568359-19569815	+	0.715355	0.147654	-2.27644	2.7e-07	6.99e-07	vinorine synthase-like
LOC103330262	LG4:23043172-23045639	-	0.378418	0.0781334	-2.27597	1.49e-06	3.6e-06	receptor-like protein kinase FERONIA
LOC103335298	LG1:18207808-18212005	-	4.93037	1.01979	-2.27343	1.1e-34	1.08e-33	probable mannitol dehydrogenase
LOC103344106	NW_007363037.1:5938-7638	-	1.13817	0.235529	-2.27274	1.82e-10	5.89e-10	7-deoxyloganetin glucosyltransferase-like
LOC103335165	LG6:7492892-7494745	+	4.11061	0.855037	-2.26529	2.03e-41	2.04e-40	uncharacterized LOC103335165
LOC103335340	LG6:8499029-8500166	+	0.614121	0.128235	-2.25973	7.14e-05	0.000148489	UDP-glucose flavonoid 3-O-glucosyltransferase 7-like
LOC103341563	NW_007362496.1:1766454-1768025	+	3.69518	0.771893	-2.25917	1.18e-34	1.16e-33	putative fasciclin-like arabinogalactan protein 20
LOC103337564	LG7:9384037-9386523	-	0.466305	0.0975755	-2.25668	6.5e-05	0.000135992	myb-related protein 330-like
LOC103327760	LG4:2536252-2539738	-	5.71288	1.20447	-2.24582	7.31e-49	7.48e-48	3-oxoacyl-[acyl-carrier-protein] synthase II, chloroplastic-like
LOC107880985	LG4:22287158-22288112	+	0.754518	0.159305	-2.24376	2.42e-05	5.29e-05	uncharacterized LOC107880985
LOC103337963	LG1:20047132-20049800	-	4.64907	0.984987	-2.23876	2.49e-33	2.43e-32	peroxidase 21
LOC103333177	LG1:15888000-15889860	+	2.69701	0.573002	-2.23475	1.84e-25	1.73e-24	7-deoxyloganetin glucosyltransferase-like
LOC103329472	LG4:18441967-18443672	+	4.1392	0.88387	-2.22745	9.33e-42	9.37e-41	fasciclin-like arabinogalactan protein 21
LOC103323344	LG2:34228819-34230123	+	2.30915	0.495413	-2.22066	8.35e-08	2.24e-07	EG45-like domain containing protein
LOC103342473	NW_007362502.1:167259-168178	+	3.43331	0.738578	-2.21678	1.26e-06	3.08e-06	transcription factor MYB114-like
LOC103330394	LG4:23224140-23227639	-	4.46102	0.960422	-2.21563	7.81e-37	7.73e-36	serine/threonine-protein kinase PBS1
LOC103335177	LG6:7562540-7565073	+	12368.1	2668.73	-2.2124	0	0	pentatricopeptide repeat-containing protein At1g08070, chloroplastic-like
LOC103333431	LG5:23835884-23837861	+	0.462872	0.0999998	-2.21062	4.16e-05	8.89e-05	alpha-L-fucosidase 1-like
LOC103323134	LG2:32365053-32365724	-	1.60754	0.35045	-2.19758	2.58e-07	6.67e-07	uncharacterized LOC103323134
LOC103326620	LG3:15203656-15205451	-	1.36465	0.299701	-2.18693	3.92e-12	1.41e-11	flavin-dependent oxidoreductase FOX5-like
LOC103328709	LG4:13306543-13307348	-	7.60083	1.67152	-2.18499	6.75e-33	6.57e-32	uncharacterized LOC103328709
LOC103330797	LG5:3434638-3435021	-	4.28211	0.944165	-2.18121	1.04e-08	3e-08	uncharacterized LOC103330797
LOC103334526	LG6:2234251-2235282	+	1.88068	0.416724	-2.17409	7.47e-10	2.33e-09	putative quinone-oxidoreductase homolog, chloroplastic
LOC103328124	LG4:6151150-6152749	+	1.03435	0.229396	-2.17282	2.7e-07	6.99e-07	uncharacterized LOC103328124
LOC107881169	LG5:20697019-20697177	+	11445.1	2546.95	-2.16789	0	0	uncharacterized LOC107881169
LOC103337874	LG7:11431601-11433217	-	8.48573	1.89466	-2.1631	2.89e-59	3.02e-58	NAC domain-containing protein 43-like
LOC103342016	NW_007362498.1:750898-751854	-	11.9898	2.69022	-2.15601	1.36e-32	1.32e-31	probable root meristem growth factor 8
LOC103330396	LG4:23326515-23328769	+	1.38412	0.313109	-2.14423	6.56e-08	1.78e-07	probable WRKY transcription factor 45
LOC103324140	LG2:40888815-40916687	-	1.00204	0.22681	-2.14338	4.13e-11	1.39e-10	cellulose synthase-like protein G3
LOC103323410	LG2:33868557-33871776	+	0.318151	0.0725344	-2.13297	2.07e-05	4.56e-05	glutamate receptor 2.8-like
LOC103329733	LG4:20338795-20339661	-	9.05912	2.06975	-2.12991	1.38e-36	1.36e-35	uncharacterized LOC103329733
LOC103339379	LG8:6172601-6173766	+	4.26686	0.981104	-2.1207	8.16e-10	2.53e-09	uncharacterized LOC103339379
LOC107880955	LG4:18800606-18801253	+	170.006	39.2172	-2.11603	0	0	uncharacterized LOC107880955
LOC103338781	LG7:16371929-16373487	-	6.57469	1.52767	-2.10559	7.46e-42	7.49e-41	transcription factor MYB108-like
LOC103319210	LG2:1521945-1523374	+	108.108	25.138	-2.10453	0	0	3-ketoacyl-CoA synthase 7-like
LOC103329511	LG4:18804409-18804972	+	48.2965	11.2672	-2.09979	1.3e-139	1.46e-138	uncharacterized LOC103329511
LOC103337644	LG7:10046574-10047214	+	769.995	179.955	-2.09721	0	0	non-specific lipid-transfer protein A-like
LOC103324763	LG1:5784476-5791008	-	1.92076	0.449852	-2.09416	8.96e-27	8.51e-26	uncharacterized LOC103324763
LOC103329226	LG4:16901096-16904245	-	15.7023	3.68301	-2.09202	1.67e-128	1.85e-127	probable serine/threonine-protein kinase WNK11
LOC103329397	LG4:18026160-18029580	-	4.28845	1.00627	-2.09144	2.82e-59	2.96e-58	isocitrate lyase
LOC103326515	LG3:14241801-14243817	+	0.47737	0.112288	-2.0879	0.000109332	0.000223575	cytochrome P450 716B1-like
LOC103323218	LG2:32975067-32976593	-	49.3932	11.6563	-2.0832	2.28e-263	2.61e-262	desiccation-related protein PCC13-62-like
LOC103335288	LG1:18201254-18203741	-	1.82945	0.434928	-2.07256	6.46e-12	2.29e-11	probable mannitol dehydrogenase
LOC103341167	LG8:16113975-16115396	-	3.42418	0.826814	-2.05012	9.32e-23	8.61e-22	probable glycosyltransferase At3g42180
LOC103327996	LG1:9041399-9042155	+	19.9243	4.82481	-2.04598	1.71e-68	1.82e-67	uncharacterized LOC103327996
LOC103322927	LG2:31005506-31008035	-	11.1439	2.70156	-2.04439	3.11e-58	3.26e-57	CASP-like protein 1D1
LOC103320076	LG2:8670843-8672529	-	142.9	34.7976	-2.03794	0	0	protein ECERIFERUM 26-like
LOC103321377	LG2:15219331-15220805	-	61.3185	14.9548	-2.03572	3.35e-288	3.86e-287	GDSL esterase/lipase EXL3-like
LOC103342588	NW_007362503.1:362046-363937	-	1.85699	0.453253	-2.03458	3.18e-16	2.15e-15	vacuolar amino acid transporter 1
LOC103325518	LG1:752374-753139	+	1.33947	0.327526	-2.03198	5.3e-06	1.23e-05	dirigent protein 22-like
LOC103344084	NW_007363011.1:8286-9105	+	22.6112	5.54956	-2.02659	3.41e-69	3.63e-68	protein DETOXIFICATION 18-like
LOC103325285	LG3:5415615-5417389	-	11.2326	2.78437	-2.01227	8.88e-115	9.82e-114	tetrahydrocannabinolic acid synthase-like
LOC103341536	NW_007362496.1:1554332-1556863	+	9.65333	2.39422	-2.01147	3.58e-80	3.86e-79	zinc finger CCCH domain-containing protein 15
LOC103326181	LG3:11673815-11674600	+	77.8998	19.3223	-2.01136	7.76e-183	8.79e-182	protein DETOXIFICATION 18
LOC103336833	LG7:2568367-2571512	-	2.83018	0.703573	-2.00812	1.21e-20	1.1e-19	probable xyloglucan endotransglucosylase/hydrolase protein 30
LOC103328851	LG4:14464433-14483949	-	1.9098	0.476034	-2.00429	2.46e-28	2.35e-27	7-deoxyloganetin glucosyltransferase-like
LOC103320253	LG2:9704800-9708436	+	1.02757	0.256499	-2.00222	8.47e-16	3.73e-15	receptor-like protein kinase HSL1
LOC103323985	LG2:39604748-39605703	+	244.962	61.3213	-1.9981	0	0	early light-induced protein 1, chloroplastic-like
LOC103343990	NW_007362872.1:1203-10059	-	1.37127	0.344657	-1.99228	1.36e-15	5.93e-15	transcription factor MYC2-like
LOC103329507	LG4:18785326-18786093	+	171.04	43.1499	-1.98691	0	0	uncharacterized LOC103329507
LOC103328848	LG4:14353136-14409403	-	1.67018	0.423152	-1.98075	1.64e-14	6.76e-14	7-deoxyloganetin glucosyltransferase-like
LOC103339291	LG8:4735962-4739457	-	12.7325	3.229	-1.97935	5e-93	5.44e-92	glucan endo-1,3-beta-glucosidase-like
LOC103321843	LG2:18900565-18903452	-	2.04037	0.520946	-1.96962	8.2e-13	3.07e-12	non-functional NADPH-dependent codeinone reductase 2-like
LOC103342584	NW_007362503.1:138478-139245	-	307.251	78.4681	-1.96924	0	0	bidirectional sugar transporter SWEET1-like
LOC103327469	LG4:1985986-1986994	+	0.898224	0.232291	-1.95114	0.000159485	0.000320594	ribonuclease S-7-like
LOC103334946	LG6:6046455-6047282	-	49.4596	12.8999	-1.93889	6.97e-174	7.87e-173	pathogenesis-related protein 1A-like
LOC103337042	LG1:19418429-19418900	+	15.1599	3.96359	-1.93538	3.62e-32	3.52e-31	uncharacterized LOC103337042
LOC107880356	LG2:33127079-33128560	-	0.838134	0.21969	-1.93171	4.28e-08	1.18e-07	zinc finger BED domain-containing protein RICESLEEPER 2-like
LOC103336386	LG6:19615489-19617050	-	3.89137	1.02095	-1.93036	1.54e-16	1.36e-15	pathogen-related protein-like
LOC107880355	LG2:33123238-33124858	-	8.01186	2.10275	-1.92986	2.82e-59	2.95e-58	zinc finger BED domain-containing protein DAYSLEEPER-like
LOC103326287	LG3:12588711-12589389	-	83.3451	21.9201	-1.92684	1.85e-274	2.13e-273	uncharacterized LOC103326287
LOC103339985	LG8:10169459-10171162	-	3.30495	0.88656	-1.89834	8.87e-16	3.89e-15	methylesterase 10-like
LOC103331283	LG5:10072802-10076708	+	34.7184	9.39474	-1.88578	1.24e-215	1.42e-214	non-specific phospholipase C3-like
LOC103330812	LG5:3829871-3831018	-	13.0158	3.52926	-1.88283	3.56e-67	3.78e-66	cytosolic sulfotransferase 15-like
LOC103326122	LG3:10666918-10667754	-	10.9126	2.97639	-1.87436	1.5e-31	1.45e-30	protein DETOXIFICATION 18-like
LOC103335505	LG6:9825870-9826717	+	1.92815	0.526249	-1.8734	3.09e-08	8.56e-08	uncharacterized LOC103335505
LOC103330867	LG5:4088185-4092165	+	0.234868	0.0645016	-1.86444	9.91e-06	2.25e-05	putative disease resistance RPP13-like protein 1
LOC103335453	LG6:9477410-9478746	+	2.76892	0.760602	-1.86411	7.56e-13	2.84e-12	protein DMR6-LIKE OXYGENASE 2-like
LOC103332117	LG1:14804366-14808337	+	1.24605	0.34409	-1.8565	1.71e-05	3.8e-05	ras GTPase-activating protein-binding protein 1-like
LOC103340263	LG8:10679506-10684852	+	4.49292	1.24477	-1.85178	2.46e-29	2.37e-28	serine/threonine-protein kinase STY17-like
LOC103327727	LG4:3630058-3631964	-	13.7419	3.83896	-1.8398	4.26e-87	4.6e-86	inorganic pyrophosphatase 2-like
LOC103331281	LG5:10062861-10069009	+	4.23421	1.19032	-1.83074	7.52e-48	7.67e-47	non-specific phospholipase C3-like
LOC103339680	LG8:8242057-8243621	-	1.66745	0.468763	-1.83071	2.19e-09	6.61e-09	uncharacterized LOC103339680
LOC103328409	LG4:8875082-8878746	+	0.668583	0.188593	-1.82583	6.16e-05	0.000129082	O-acyltransferase WSD1-like
LOC103319458	LG2:4404558-4410387	+	40.2542	11.3575	-1.82549	1.35972960042298e-310	0	probable rhamnogalacturonate lyase B
LOC103332138	LG5:17398857-17400577	+	3.8027	1.07467	-1.82313	3.55e-20	3.24e-19	NAC domain-containing protein 43
LOC103339978	LG8:10113613-10115274	-	4.08241	1.15546	-1.82095	4.77e-23	4.42e-22	salicylic acid-binding protein 2-like
LOC103319503	LG2:4821663-4828577	-	18.6239	5.291	-1.81554	2.21e-54	2.29e-53	MADS-box protein JOINTLESS-like
LOC103330397	LG4:23375872-23377256	-	0.761366	0.216662	-1.81314	5.3e-06	1.23e-05	premnaspirodiene oxygenase-like
LOC103328935	LG4:15318408-15320793	-	578.252	164.655	-1.81225	0	0	glutathione S-transferase F9-like
LOC103320757	LG2:12537376-12539043	-	1.3969	0.399756	-1.80503	7.09e-09	2.06e-08	chitotriosidase-1-like
LOC103339960	LG8:10002733-10006139	-	0.669256	0.19277	-1.79568	1.62e-07	4.26e-07	probable disease resistance protein At5g66900
LOC103337710	LG7:9926737-9927318	-	3.01398	0.875473	-1.78354	3.11e-08	8.62e-08	uncharacterized LOC103337710
LOC103338922	LG7:16683013-16684668	-	12.8835	3.74537	-1.78235	1.03e-46	1.05e-45	blue copper protein
LOC103331159	LG5:8621300-8622219	+	1.58007	0.461081	-1.7769	7.2e-07	1.79e-06	uncharacterized LOC103331159
LOC103335491	LG6:9671275-9672980	+	3.727	1.0881	-1.7762	2.65e-23	2.46e-22	allene oxide synthase-like
LOC103322889	LG2:30654249-30655112	-	1.2974	0.3794	-1.77383	9.06e-06	2.06e-05	uncharacterized LOC103322889
LOC103333273	LG5:23708071-23709278	+	0.950479	0.278142	-1.77283	9.06e-05	0.000186486	peroxidase 66
LOC103340912	LG8:15005224-15010017	-	57.6431	16.877	-1.77209	0	0	probable serine incorporator
LOC103338512	LG7:14975489-14976496	-	4.40187	1.29079	-1.76987	3.62e-13	1.38e-12	gibberellin-regulated protein 6
LOC103343816	NW_007362742.1:19713-20526	-	4.49402	1.32419	-1.76289	2.44e-14	9.95e-14	dirigent protein 22-like
LOC103343782	NW_007362725.1:8109-9720	+	0.834806	0.246441	-1.7602	3.24e-05	7.01e-05	glucan endo-1,3-beta-glucosidase, basic isoform-like
LOC103340077	LG1:21565427-21567838	+	0.817518	0.243302	-1.7485	6.38e-09	1.86e-08	exocyst complex component EXO70A1-like
LOC103324063	LG2:40117058-40117907	-	2.67874	0.79852	-1.74615	2.88e-06	6.82e-06	uncharacterized LOC103324063
LOC103327587	LG4:2479089-2480866	+	13.531	4.07253	-1.73227	1.37e-50	1.41e-49	auxin-repressed 12.5 kDa protein
LOC103330034	LG4:22072869-22074943	+	10.7515	3.24237	-1.72942	1.72e-71	1.84e-70	NAC domain-containing protein 100-like
LOC103319220	LG2:1740110-1741201	+	4.60526	1.38985	-1.72835	2.2e-22	2.03e-21	fasciclin-like arabinogalactan protein 19
LOC107880522	LG2:19001496-19002170	-	3.83337	1.16059	-1.72375	6.99e-12	2.47e-11	uncharacterized LOC107880522
LOC103337694	LG7:9471877-9473472	+	4.4243	1.34797	-1.71466	1.12e-23	1.04e-22	probable WRKY transcription factor 29
LOC103337266	LG7:6568895-6570218	+	7.74943	2.36291	-1.71353	4.47e-42	4.49e-41	uncharacterized LOC103337266
LOC103341974	NW_007362498.1:409455-411067	-	1.29954	0.396457	-1.71276	2.68e-08	7.49e-08	uncharacterized LOC103341974
LOC103337485	LG7:8784010-8784912	+	0.984829	0.301228	-1.70902	0.000158337	0.000318437	protein LURP-one-related 11-like
LOC103340176	LG1:21627952-21631122	+	7.41339	2.27287	-1.70562	2.1e-60	2.2e-59	ABC transporter G family member 20
LOC103339982	LG8:10136753-10138900	-	5.5939	1.7152	-1.70547	1.12e-26	1.06e-25	methylesterase 3-like
LOC103332615	LG5:20412487-20413352	+	14.3998	4.43208	-1.69999	3.22e-44	3.26e-43	zinc finger protein ZAT12-like
LOC103328260	LG4:7841556-7842462	+	14.2743	4.40524	-1.69612	1.3e-44	1.31e-43	cysteine-rich repeat secretory protein 38-like
LOC103322161	LG2:21481741-21484546	-	0.401434	0.123996	-1.69487	0.000268225	0.000526613	indole-3-acetic acid-amido synthetase GH3.17-like
LOC103340599	LG8:13404968-13406240	+	2.35052	0.72905	-1.68889	4.41e-09	1.3e-08	protein LURP-one-related 6
LOC107880682	LG3:12035696-12036475	+	703.274	218.247	-1.68812	0	0	putative glycine-rich cell wall structural protein 1
LOC103328659	LG4:13054711-13059531	-	0.612316	0.191361	-1.67798	0.000327197	0.000635717	serine/threonine-protein kinase CTR1-like
LOC103334063	LG6:945699-946516	-	2.51269	0.785972	-1.67668	3.11e-08	8.62e-08	proline-rich protein 3
LOC103340071	LG8:10798950-10801118	+	6.49476	2.03212	-1.67629	1.06e-43	1.07e-42	F-box protein At5g49610-like
LOC103318754	LG1:26197431-26199847	+	0.522159	0.163532	-1.67492	2.53e-05	5.52e-05	wall-associated receptor kinase-like 1
LOC103318989	LG2:812475-813631	+	19.7223	6.1857	-1.67282	4.71e-76	5.06e-75	glucuronoxylan 4-O-methyltransferase 1
LOC103322823	LG1:4987162-4988074	+	17.274	5.42696	-1.67039	4.39e-48	4.49e-47	zinc finger protein ZAT12
LOC103326108	LG3:11491122-11493739	+	0.822263	0.258538	-1.66922	1.45e-05	3.24e-05	protein LIGHT-DEPENDENT SHORT HYPOCOTYLS 10
LOC103331165	LG5:8531677-8533213	-	2.79541	0.881857	-1.66444	1.77e-16	1.56e-15	beta-D-glucosyl crocetin beta-1,6-glucosyltransferase-like
LOC103323754	LG2:37679110-37679538	+	225.858	71.363	-1.66217	0	0	uncharacterized LOC103323754
LOC103339794	LG8:9100299-9102156	-	1.6769	0.534536	-1.64944	1.9e-10	6.14e-10	UDP-glycosyltransferase 73C3-like
LOC103341596	NW_007362496.1:1982174-1984293	-	1274.01	406.685	-1.64739	0	0	serine carboxypeptidase-like 50
LOC103340898	LG8:14924804-14926746	-	5.52958	1.7677	-1.6453	8.82e-36	8.68e-35	glucan endo-1,3-beta-glucosidase 8
LOC103329090	LG4:16121082-16123069	+	0.746608	0.239253	-1.64182	7.54e-06	1.73e-05	7-deoxyloganetin glucosyltransferase-like
LOC103339084	LG1:20803247-20805507	+	0.921218	0.295641	-1.63969	2.88e-09	8.63e-09	L-type lectin-domain containing receptor kinase IV.1-like
LOC103341941	NW_007362498.1:55645-56161	+	5.6571	1.81699	-1.63851	3.73e-11	1.27e-10	uncharacterized LOC103341941
LOC103329417	LG4:18500128-18500977	-	3.90296	1.26106	-1.62993	2.01e-11	6.92e-11	calcium-binding protein PBP1-like
LOC103337632	LG7:9883884-9903746	-	1.03113	0.333381	-1.62898	0.000132033	0.000267481	uncharacterized LOC103337632
LOC103343231	NW_007362548.1:56224-61621	+	38.9932	12.6088	-1.62879	1.61e-264	1.85e-263	uncharacterized LOC103343231
LOC103339970	LG8:10065108-10067549	-	10.5377	3.40869	-1.62827	8.93e-43	9.01e-42	reticulon-like protein B13
LOC103339760	LG8:8854277-8856533	-	90.3255	29.257	-1.62635	0	0	uncharacterized LOC103339760
LOC103337712	LG7:9947332-9948142	-	6.84365	2.21803	-1.62549	2.34e-18	2.11e-17	none
LOC103341399	NW_007362496.1:565970-566910	+	4.66513	1.51303	-1.62447	2.04e-16	1.57e-15	uncharacterized LOC103341399
LOC103335636	LG6:10923411-10924520	+	11.8371	3.84069	-1.62387	1.91e-29	1.84e-28	organ-specific protein S2-like
LOC103325342	LG3:5938308-5940028	-	1.66356	0.539892	-1.62353	1.31e-08	3.75e-08	transcription factor JUNGBRUNNEN 1-like
LOC103319343	LG2:3620251-3620960	-	2.5035	0.813184	-1.62229	5.52e-08	1.5e-07	ethylene-responsive transcription factor ERF020
LOC103333896	LG6:611350-612626	+	1.02877	0.334438	-1.62111	7.73e-05	0.000160277	glutathione S-transferase-like
LOC103330529	LG5:1063364-1065408	+	0.909102	0.296057	-1.61857	4.17e-07	1.06e-06	cytochrome P450 705A20
LOC103338722	LG7:16044459-16047804	-	38.1138	12.4128	-1.61848	7.2e-220	8.21e-219	alpha-dioxygenase 2
LOC103331460	LG5:12146996-12150328	-	1.95353	0.642374	-1.6046	7.25e-24	6.76e-23	probable LRR receptor-like serine/threonine-protein kinase At3g47570
LOC103327981	LG4:5057355-5058813	-	4.33688	1.42652	-1.60415	6.4e-27	6.09e-26	F-box/kelch-repeat protein At1g15670
LOC103340295	LG8:11535368-11536333	-	2.97012	0.986465	-1.59018	6.21e-10	1.95e-09	WEB family protein At3g51220
LOC103323939	LG2:39166357-39168613	-	0.884732	0.294699	-1.586	7.46e-05	0.000154947	auxin-responsive protein IAA14
LOC103330581	LG5:1277499-1278044	+	19.4693	6.49194	-1.58448	1.04e-33	1.01e-32	uncharacterized LOC103330581
LOC103337558	LG1:19855333-19857065	-	16.9287	5.67076	-1.57786	1.21e-88	1.31e-87	protein IRX15-LIKE
LOC103341575	NW_007362496.1:1816945-1818306	-	5.50697	1.84488	-1.57773	2.17e-28	2.08e-27	putative fasciclin-like arabinogalactan protein 20
LOC103343040	NW_007362522.1:66018-68206	+	2.12643	0.714862	-1.5727	5.31e-13	2.01e-12	UPF0481 protein At3g47200-like
LOC103319584	LG2:5381525-5383190	+	7.40508	2.49043	-1.57212	1.81e-38	1.8e-37	RING-H2 finger protein ATL34-like
LOC103321210	LG2:15182452-15184245	-	8.56896	2.88984	-1.56813	5.85e-36	5.77e-35	UPF0496 protein At1g20180
LOC103323542	LG2:35931737-35942599	+	1.10391	0.37364	-1.56291	8.91e-11	2.94e-10	rust resistance kinase Lr10-like
LOC103322138	LG2:21134772-21136534	-	2.53299	0.858517	-1.56092	4.37e-17	3.88e-16	BAG family molecular chaperone regulator 6-like
LOC103341804	LG1:22155486-22157888	-	2.2543	0.764215	-1.56063	7.22e-17	6.4e-16	trihelix transcription factor GT-3b
LOC103321392	LG2:15689310-15690964	-	1.36759	0.466274	-1.55238	4.89e-07	1.24e-06	WSC domain-containing protein ARB_07867-like
LOC103330234	LG4:22609815-22611510	-	4.28066	1.46306	-1.54884	9.05e-27	8.59e-26	zinc finger protein 197
LOC103319460	LG2:4411491-4417488	+	16.6824	5.70932	-1.54693	7.91e-102	8.64e-101	probable rhamnogalacturonate lyase B
LOC103334696	LG6:4853045-4854170	-	0.963338	0.330395	-1.54385	3.05e-05	6.6e-05	transcription factor IBH1-like
LOC103339518	LG8:6911353-6916835	+	7.83084	2.68591	-1.54375	2.58e-75	2.77e-74	protein STRUBBELIG-RECEPTOR FAMILY 2
LOC103335137	LG6:7223554-7225521	-	9.05072	3.10583	-1.54306	6.35e-42	6.38e-41	sorbitol dehydrogenase-like
LOC103326370	LG3:13259263-13261878	+	1.22263	0.421159	-1.53755	1.64e-08	4.65e-08	(-)-alpha-pinene synthase-like
LOC103319668	LG2:5712578-5719535	-	1.6996	0.58548	-1.53751	1.52e-12	5.57e-12	carbon catabolite repressor protein 4 homolog 1-like
LOC103343828	NW_007362751.1:10964-12655	+	7.15421	2.47744	-1.52994	1.7e-19	1.54e-18	protein yippee-like At4g27745
LOC103338224	LG7:12862189-12864441	-	1.65603	0.575377	-1.52515	6.89e-08	1.86e-07	F-box/LRR-repeat protein At5g63520-like
LOC103333084	LG5:22336291-22339170	-	7.74637	2.69837	-1.52143	2.09e-37	2.07e-36	RHOMBOID-like protein 8
LOC103329571	LG4:19155634-19158181	+	18.4916	6.44356	-1.52094	1.13e-92	1.22e-91	PI-PLC X domain-containing protein At5g67130
LOC103339424	LG8:6755238-6758542	-	1.23639	0.430983	-1.52043	1.85e-06	4.46e-06	non-structural maintenance of chromosomes element 4 homolog A-like
LOC103324163	LG2:41079885-41081628	-	2.21686	0.780922	-1.50527	3.8e-10	1.21e-09	transcription factor bHLH92
LOC103330319	LG4:23339224-23340009	+	4.31444	1.52111	-1.50405	3.1e-12	1.12e-11	uncharacterized LOC103330319
LOC103341369	LG1:21817588-21818957	+	5.84872	2.06952	-1.49882	3.78e-16	2.15e-15	gamma-interferon-inducible lysosomal thiol reductase-like
LOC103320058	LG2:8718271-8722972	-	12.4767	4.42346	-1.49599	2.42e-124	2.69e-123	potassium channel AKT1-like
LOC103329378	LG4:17861118-17885934	+	0.437558	0.155134	-1.49596	6.61e-07	1.65e-06	G-type lectin S-receptor-like serine/threonine-protein kinase At4g27290
LOC103325701	LG1:6840776-6846359	-	9.48204	3.3724	-1.49142	5.1e-52	5.27e-51	uncharacterized LOC103325701
LOC103327052	LG3:21373199-21375599	-	3.04203	1.08596	-1.48606	1.38e-11	4.78e-11	(+)-neomenthol dehydrogenase-like
LOC103326488	LG3:13566119-13566678	-	4.93767	1.78008	-1.47189	4.09e-12	1.46e-11	stigma-specific STIG1-like protein 1
LOC103331721	LG5:14483519-14484193	+	4.24074	1.53341	-1.46758	8.09e-11	2.68e-10	14 kDa proline-rich protein DC2.15-like
LOC103329683	LG4:20160178-20161817	+	273.156	99.2454	-1.46065	0	0	LOB domain-containing protein 41
LOC103328990	LG4:15773617-15795170	+	66.1033	24.0287	-1.45996	0	0	UDP-glycosyltransferase 71A16-like
LOC103334295	LG6:2442662-2445654	-	205.869	74.8565	-1.45952	0	0	xyloglucan endotransglucosylase/hydrolase protein 2-like
LOC103325543	LG3:7223531-7225088	+	2.23541	0.813008	-1.4592	1.67e-08	4.73e-08	plasma membrane-associated cation-binding protein 1-like
LOC103325928	LG3:9845353-9847055	+	23.5317	8.56149	-1.45867	8.09e-148	9.07e-147	protein ROOT INITIATION DEFECTIVE 3-like
LOC103327411	LG4:1425085-1426332	+	11.7012	4.2582	-1.45834	2.39e-49	2.45e-48	B-box zinc finger protein 32
LOC103333213	LG5:23367207-23368445	+	6.0549	2.20407	-1.45793	2.55e-18	2.29e-17	uncharacterized LOC103333213
LOC103330591	LG5:1327981-1329280	-	5.59623	2.03847	-1.45697	3.46e-17	3.07e-16	uncharacterized LOC103330591
LOC103337680	LG7:10332805-10335911	-	3.8433	1.40165	-1.45522	3.6e-35	3.54e-34	mitogen-activated protein kinase kinase kinase 7-like
LOC103327329	LG1:7343307-7345017	+	25.9151	9.46689	-1.45283	3.29e-164	3.7e-163	protein NUCLEAR FUSION DEFECTIVE 4-like
LOC103328331	LG4:8483904-8485073	-	1.56345	0.572946	-1.44826	2.71e-06	6.45e-06	uncharacterized LOC103328331
LOC103324203	LG2:40215020-40216127	+	0.9154	0.335895	-1.44639	0.000415943	0.000798244	polyubiquitin-like
LOC103341462	NW_007362496.1:991751-994089	-	4.51755	1.66052	-1.4439	1.5e-22	1.38e-21	suppressor protein SRP40
LOC103333985	LG6:895123-895998	+	4.59851	1.70099	-1.43479	2.73e-10	8.73e-10	cell wall / vacuolar inhibitor of fructosidase 2
LOC103334266	LG6:2292252-2295071	+	1.86256	0.689076	-1.43455	1.36e-12	5.03e-12	cytochrome P450 CYP82D47-like
LOC103326749	LG3:16823474-16825222	-	6.23899	2.3141	-1.43086	8.77e-21	8.03e-20	glucan endo-1,3-beta-glucosidase-like
LOC103321583	LG2:17212659-17216398	-	57.6243	21.401	-1.429	0	0	uncharacterized LOC103321583
LOC103336412	LG6:19513550-19515779	-	6.80455	2.53261	-1.42588	2.97e-49	3.04e-48	L-type lectin-domain containing receptor kinase S.6
LOC103330176	LG4:21122646-21124537	-	3.55717	1.32499	-1.42475	4.92e-09	1.45e-08	bidirectional sugar transporter SWEET6a-like
LOC103334020	LG6:1062866-1063975	-	13.1867	4.93789	-1.41712	1.57e-38	1.56e-37	protein YLS9-like
LOC103336387	LG6:19612227-19613498	-	10.7945	4.04661	-1.4155	6.48e-29	6.22e-28	pathogen-related protein-like
LOC103340676	LG8:13762147-13767801	-	1.63271	0.612837	-1.41369	2.21e-12	8.04e-12	cyclic nucleotide-gated ion channel 1-like
LOC103344285	NW_007363483.1:27-1639	-	7.07106	2.65739	-1.41192	1.23e-17	1.1e-16	lycopene epsilon cyclase, chloroplastic-like
LOC103337645	LG7:10056706-10057425	+	118.93	45.075	-1.39971	1.2e-214	1.36e-213	non-specific lipid-transfer protein A-like
LOC103335902	LG6:13309494-13311112	+	1.88791	0.716262	-1.39823	2.61e-08	7.29e-08	RING-H2 finger protein ATL54-like
LOC103323986	LG2:39608308-39609486	+	123.762	46.9554	-1.39821	6.7e-264	7.69e-263	early light-induced protein 1, chloroplastic-like
LOC103326284	LG3:12571458-12576360	+	48.6212	18.4761	-1.39592	0	0	probable dual specificity protein phosphatase DDB_G0269404
LOC103332860	LG5:21723535-21725366	-	5.48809	2.0876	-1.39446	4.3e-15	1.83e-14	BTB/POZ domain-containing protein At3g56230
LOC103338896	LG7:16816354-16818252	+	1.01528	0.388063	-1.38752	0.000161721	0.000324721	transcription factor WER
LOC103334585	LG6:3505804-3509810	+	0.471855	0.180864	-1.38344	1.03e-05	2.33e-05	probable leucine-rich repeat receptor-like protein kinase At1g35710
LOC103342682	NW_007362505.1:132882-137230	-	0.822471	0.315375	-1.38289	1.5e-06	3.64e-06	ankyrin repeat-containing protein At5g02620-like
LOC103344678	LG1:24742383-24743489	-	3.72892	1.43144	-1.38129	7.35e-16	3.24e-15	vacuolar iron transporter homolog 4-like
LOC103332211	LG5:17889226-17891485	+	5.67202	2.17744	-1.38123	5.89e-26	5.56e-25	cytochrome b561 and DOMON domain-containing protein At3g61750
LOC103320997	LG2:13775999-13777788	+	2.96595	1.14113	-1.37803	3.02e-14	1.23e-13	D-galacturonate reductase-like
LOC103329196	LG4:16754654-16755391	+	2.47169	0.95255	-1.37563	2.19e-06	5.25e-06	uncharacterized LOC103329196
LOC103327488	LG4:1142635-1144494	-	5.8988	2.27816	-1.37255	7.72e-18	6.91e-17	40S ribosomal protein S7-1-like
LOC103325087	LG3:4102556-4103585	-	6.30489	2.43527	-1.37239	1.15e-17	1.03e-16	pathogenesis-related genes transcriptional activator PTI5-like
LOC103338227	LG7:12986060-12988359	+	2.24793	0.868365	-1.37222	2.32e-07	6.03e-07	protein TAPETUM DETERMINANT 1
LOC103343203	NW_007362544.1:30474-34225	-	8.5469	3.31822	-1.36499	1.5e-47	1.53e-46	abscisic acid 8'-hydroxylase 1
LOC103326951	LG3:20601822-20602598	-	1.22662	0.476297	-1.36476	0.000419002	0.000803826	none
LOC103342025	NW_007362498.1:824348-829105	+	0.982098	0.381403	-1.36455	2.11e-06	5.06e-06	cytochrome P450 CYP749A22-like
LOC103344543	LG1:23359586-23360642	+	60.3814	23.5085	-1.36092	8.44e-134	9.42e-133	universal stress protein A-like protein
LOC103319502	LG2:4829267-4837802	-	39.8912	15.5576	-1.35845	1.89e-134	2.1e-133	MADS-box protein AGL24-like
LOC103328835	LG4:14122429-14123229	-	261.075	101.965	-1.35639	0	0	AT-hook motif nuclear-localized protein 16
LOC103336448	LG6:20048551-20050422	+	1.07741	0.421246	-1.35484	7.5e-05	0.000155825	transcription factor MYB44-like
LOC103330997	LG5:5830500-5833447	+	2.19058	0.856474	-1.35483	1.88e-07	4.91e-07	basic leucine zipper 6
LOC103336864	LG7:2938807-2940077	+	198.367	78.0739	-1.34526	0	0	none
LOC103320238	LG2:9455076-9458699	-	0.754752	0.297218	-1.34448	5.95e-05	0.000124989	carotenoid 9,10(9',10')-cleavage dioxygenase 1-like
LOC103340735	LG8:14071309-14075553	+	27.205	10.7338	-1.34171	3.14e-168	3.54e-167	lycopene epsilon cyclase, chloroplastic
LOC103332157	LG5:17547719-17549183	+	21.338	8.42112	-1.34134	1.36e-73	1.45e-72	homeobox-leucine zipper protein ATHB-12-like
LOC103337723	LG7:10101557-10102151	+	715.999	283.17	-1.33829	0	0	non-specific lipid-transfer protein 3-like
LOC103327924	LG4:4627966-4631278	-	8.05241	3.18719	-1.33714	7.33e-41	7.34e-40	uncharacterized LOC103327924
LOC103339350	LG8:5752930-5755565	-	23.0223	9.13753	-1.33316	1.47e-102	1.6e-101	zinc finger protein WIP2
LOC103322737	LG2:29190070-29196715	+	0.2359	0.0936837	-1.3323	0.000338226	0.000655591	TMV resistance protein N-like
LOC103320327	LG2:10139839-10141883	+	4.60961	1.83234	-1.33096	4.95e-20	4.51e-19	UDP-glucuronate:xylan alpha-glucuronosyltransferase 2
LOC103332248	LG5:18037620-18048254	-	14.1072	5.61091	-1.33012	4.38e-122	4.86e-121	uncharacterized LOC103332248
LOC103342325	NW_007362500.1:656060-658016	-	1.50182	0.599387	-1.32515	4.26e-08	1.17e-07	protein PNS1
LOC103334482	LG6:3869658-3870574	+	1.93426	0.773645	-1.32204	7.04e-06	1.62e-05	uncharacterized LOC103334482
LOC103337275	LG1:19626015-19629903	+	15.3174	6.12962	-1.3213	6.67e-97	7.27e-96	cytochrome P450 81E8-like
LOC103327641	LG4:2943167-2944792	-	8.70582	3.48981	-1.31883	8.77e-28	8.38e-27	transcription factor TT2-like
LOC103320510	LG1:3266588-3270217	+	70.1744	28.1949	-1.31551	6.28e-284	7.23e-283	laccase-4
LOC103324714	LG3:1879092-1881009	+	14.6871	5.90431	-1.31471	3.7e-65	3.9e-64	polyphenol oxidase, chloroplastic-like
LOC103319209	LG2:1518906-1520267	+	44.1364	17.8003	-1.31007	1.69e-129	1.89e-128	3-ketoacyl-CoA synthase 7-like
LOC103325558	LG3:7481866-7482362	-	8.65888	3.49854	-1.30743	7.42e-11	2.46e-10	uncharacterized LOC103325558
LOC103335504	LG6:9820889-9822238	-	13.4213	5.4257	-1.30665	1.04e-29	1e-28	non-symbiotic hemoglobin
LOC103324466	LG3:371764-372171	+	362.127	146.525	-1.30535	0	0	glycine-rich cell wall structural protein 2-like
LOC103323489	LG2:35556600-35557512	-	2.25576	0.914637	-1.30234	5.8e-06	1.34e-05	uncharacterized LOC103323489
LOC103329734	LG4:20345834-20346641	-	7.34744	2.97962	-1.30211	1.56e-14	6.45e-14	uncharacterized LOC103329734
LOC103329366	LG4:17736832-17738360	-	141.486	57.5006	-1.29901	2.37e-268	2.73e-267	palmitoyl-monogalactosyldiacylglycerol delta-7 desaturase, chloroplastic-like
LOC103339264	LG8:4968940-4970141	+	23.558	9.60733	-1.29401	3.53e-57	3.68e-56	glucan endo-1,3-beta-glucosidase-like
LOC103337048	LG7:4603138-4604844	+	93.1648	38.0517	-1.29182	9.3e-206	1.06e-204	phospholipase A1-IIgamma-like
LOC103341916	NW_007362497.1:1370759-1373476	+	1.76847	0.722538	-1.29136	1.41e-12	5.21e-12	receptor-like protein 2
LOC103323718	LG2:37556057-37558156	+	11.519	4.72937	-1.28429	1.36e-52	1.41e-51	cytochrome P450 CYP73A100-like
LOC103341501	NW_007362496.1:1282052-1283759	-	3.44812	1.41648	-1.2835	5.22e-10	1.64e-09	transcription factor bHLH75-like
LOC103339845	LG8:8322584-8323250	-	6.6598	2.73887	-1.2819	4.35e-15	1.85e-14	uncharacterized LOC103339845
LOC103342101	NW_007362498.1:856097-856989	+	3.71725	1.52976	-1.28093	1.37e-07	3.63e-07	cytochrome P450 CYP749A22-like
LOC103319153	LG1:2414738-2417270	+	38.4282	15.819	-1.28051	2.29e-186	2.6e-185	uncharacterized LOC103319153
LOC103342235	NW_007362499.1:810298-811281	-	1.57661	0.649294	-1.27988	8.96e-05	0.000184568	ethylene-responsive transcription factor RAP2-11-like
LOC103324866	LG3:2690613-2691411	+	2.30623	0.951284	-1.27759	0.000112136	0.000228869	uncharacterized LOC103324866
LOC103327334	LG4:800549-805392	+	9.449	3.89927	-1.27696	6.61e-65	6.98e-64	cysteine-rich receptor-like protein kinase 2
LOC103324701	LG3:1411020-1415308	-	0.670559	0.27693	-1.27585	7.03e-06	1.61e-05	G-type lectin S-receptor-like serine/threonine-protein kinase At1g61500
LOC107882104	NW_007364900.1:16-449	+	9.38823	3.87829	-1.27543	2.02e-09	6.11e-09	none
LOC103324967	LG3:3502570-3505943	-	1.73111	0.715945	-1.27378	3.76e-10	1.2e-09	uncharacterized protein At1g04910
LOC103326945	LG3:20579287-20580399	+	4.63536	1.92412	-1.26848	4.66e-07	1.18e-06	uncharacterized LOC103326945
LOC103337049	LG7:4605758-4607405	+	85.5849	35.6355	-1.26404	2.67e-186	3.03e-185	phospholipase A1-IIgamma-like
LOC103332519	LG5:19841717-19847816	+	1.83001	0.762084	-1.26383	2.54e-05	5.54e-05	probable transcriptional regulator RABBIT EARS
LOC103322408	LG2:24889608-24891800	+	1.37663	0.573545	-1.26316	6.39e-07	1.6e-06	1-aminocyclopropane-1-carboxylate oxidase homolog 1-like
LOC103339981	LG8:10124447-10127041	-	5.06547	2.11047	-1.26314	6.92e-14	2.76e-13	salicylic acid-binding protein 2-like
LOC103324674	LG3:1816002-1818027	-	42.9487	17.8972	-1.26288	1.47e-199	1.68e-198	NAC transcription factor 25
LOC103325252	LG3:5008744-5013641	+	6.57291	2.7411	-1.26178	2.07e-46	2.11e-45	uncharacterized LOC103325252
LOC103332298	LG5:18373198-18374673	+	1.55307	0.647922	-1.26123	0.000318871	0.00062039	protein NTM1-like 9
LOC103333575	LG5:25168859-25169417	+	27.6426	11.5394	-1.26033	2.05e-47	2.09e-46	uncharacterized LOC103333575
LOC103338028	LG7:12530995-12532139	-	3.27744	1.36943	-1.259	2.97e-09	8.87e-09	uncharacterized LOC103338028
LOC103321716	LG2:18013490-18015683	-	0.779666	0.325793	-1.2589	9.6e-05	0.00019718	WAT1-related protein At5g40240-like
LOC103344009	NW_007362892.1:1567-2148	-	30.7689	12.86	-1.25858	1.27e-49	1.3e-48	uncharacterized LOC103344009
LOC103343898	NW_007362800.1:4338-6298	-	0.867646	0.362935	-1.25739	0.000106804	0.000218609	scopoletin glucosyltransferase-like
LOC103329019	LG4:15981645-15982873	-	2.41821	1.01505	-1.25239	4.55e-06	1.06e-05	protein TIFY 5A-like
LOC103337921	LG7:11756459-11759134	-	7.90482	3.31937	-1.25183	4.06e-17	3.61e-16	uncharacterized LOC103337921
LOC103333805	LG6:90008-91041	+	10.3699	4.35805	-1.25065	3.58e-26	3.38e-25	none
LOC103336339	LG6:18756190-18756745	-	12.8159	5.39653	-1.24783	2.52e-17	2.24e-16	protein PHLOEM PROTEIN 2-LIKE A1-like
LOC103326177	LG3:11613515-11615804	+	0.984227	0.414684	-1.24698	3.16e-06	7.48e-06	receptor-like protein 2
LOC103320009	LG1:2950057-2952196	-	11.5119	4.85482	-1.24563	2.02e-62	2.12e-61	probable L-type lectin-domain containing receptor kinase S.7
LOC103321194	LG2:15131621-15132780	-	5.16783	2.18665	-1.24084	1.89e-14	7.78e-14	uncharacterized protein At1g76070
LOC103328244	LG1:9271367-9273310	-	28.5891	12.1574	-1.23362	3.68e-119	4.08e-118	cytochrome P450 94C1
LOC103335326	LG6:8485373-8487112	-	1.26701	0.540849	-1.22813	3.95e-06	9.27e-06	scopoletin glucosyltransferase-like
LOC103325480	LG1:6534456-6537310	-	13.6939	5.85839	-1.22496	1.45e-35	1.42e-34	uncharacterized membrane protein At1g06890
LOC103331760	LG5:14482171-14482946	+	13.7162	5.87208	-1.22394	5.18e-22	4.76e-21	14 kDa proline-rich protein DC2.15-like
LOC103339377	LG8:6141348-6143087	+	3.76325	1.61246	-1.22272	1.08e-13	4.27e-13	uncharacterized LOC103339377
LOC103344618	LG1:24465041-24469224	-	0.489482	0.209738	-1.22266	0.000161721	0.000324721	probable linoleate 9S-lipoxygenase 5
LOC103325810	LG3:9214558-9224685	-	2.78776	1.19746	-1.21913	3.5e-25	3.28e-24	cytochrome P450 CYP72A219-like
LOC103327357	LG4:905790-907011	-	79.3607	34.1563	-1.21627	2.47e-170	2.79e-169	glutathione S-transferase F11
LOC103337609	LG7:9693556-9694365	+	28.3924	12.2399	-1.21391	1.55e-53	1.6e-52	disease resistance response protein 206-like
LOC103333586	LG5:25211095-25212686	+	10.8308	4.6734	-1.21259	5.55e-35	5.44e-34	homeobox-leucine zipper protein ATHB-12-like
LOC103323970	LG2:39474526-39478080	+	2.85722	1.23379	-1.21152	9.95e-20	9.05e-19	putative calcium-transporting ATPase 13, plasma membrane-type
LOC103340916	LG8:15072214-15072944	+	67.5079	29.1731	-1.21042	1.8e-116	1.99e-115	multiprotein-bridging factor 1c
LOC103336721	LG7:1521040-1524385	+	23.1358	10.0048	-1.20944	4.47e-125	4.97e-124	ubiquinol oxidase 2, mitochondrial-like
LOC103335229	LG6:7456635-7457453	-	2889.86	1250.8	-1.20816	0	0	uncharacterized LOC103335229
LOC103341752	NW_007362497.1:425263-426916	-	9.80697	4.2483	-1.20692	7.12e-23	6.58e-22	1-aminocyclopropane-1-carboxylate oxidase homolog 4-like
LOC103327461	LG4:1918698-1923594	-	7.77818	3.37062	-1.20642	1.67e-42	1.68e-41	beta-amyrin synthase-like
LOC103332592	LG5:20067610-20068892	+	1.06024	0.460122	-1.2043	0.000175848	0.000351728	putative wall-associated receptor kinase-like 16
LOC103340804	LG8:14483090-14484158	+	48.9619	21.2656	-1.20313	3.86e-119	4.28e-118	uncharacterized LOC103340804
LOC103343313	NW_007362562.1:30784-35846	+	2.30936	1.00559	-1.19945	1.79e-24	1.67e-23	TMV resistance protein N-like
LOC103326590	LG3:14887322-14888250	+	7.16506	3.12334	-1.19789	1.38e-10	4.5e-10	uncharacterized LOC103326590
LOC103341569	NW_007362496.1:1797066-1797980	-	2.57879	1.13128	-1.18874	1.61e-05	3.57e-05	none
LOC103335451	LG6:9420628-9421015	-	37.3714	16.3946	-1.18871	8.9e-37	8.8e-36	uncharacterized LOC103335451
LOC103333856	LG6:394315-396065	-	17.0969	7.51637	-1.18563	3.69e-56	3.84e-55	probable indole-3-pyruvate monooxygenase YUCCA10
LOC103332975	LG5:22577810-22579368	+	1.31697	0.582875	-1.17596	0.000106804	0.000218609	heavy metal-associated isoprenylated plant protein 22
LOC103328991	LG4:15775093-15777203	+	15.3641	6.80247	-1.17543	2.15e-67	2.28e-66	UDP-glycosyltransferase 71A16-like
LOC103331737	LG5:14590539-14596198	+	11.3823	5.05473	-1.17108	2.27e-40	2.27e-39	methionine aminopeptidase 1A
LOC103342298	NW_007362500.1:166982-168826	+	40.4031	17.9642	-1.16935	2.56e-141	2.86e-140	LOB domain-containing protein 20
LOC103333486	LG5:24733545-24734245	+	6.82052	3.0371	-1.16719	7.88e-10	2.45e-09	S-norcoclaurine synthase 1-like
LOC103328480	LG4:10398674-10402689	+	5.10886	2.27621	-1.16637	5.65e-11	1.89e-10	protein LIGHT-DEPENDENT SHORT HYPOCOTYLS 10
LOC103323979	LG2:39584048-39585814	+	21.9289	9.77342	-1.1659	4.51e-90	4.89e-89	uncharacterized LOC103323979
LOC103319824	LG2:7154107-7159921	+	58.8138	26.2129	-1.16588	0	0	PHD finger protein MALE MEIOCYTE DEATH 1-like
LOC103330280	LG4:23149877-23151652	+	8.87186	3.95448	-1.16575	4.45e-24	4.16e-23	GEM-like protein 5
LOC103323491	LG2:35583049-35586572	-	10.818	4.82263	-1.16554	3.33e-20	3.04e-19	CASP-like protein 2C1
LOC103332276	LG5:18218483-18219672	-	3.367	1.50129	-1.16526	6.06e-08	1.65e-07	ethylene-responsive transcription factor CRF4
LOC103334026	LG6:1093620-1095066	-	1.35279	0.603562	-1.16436	0.00012146	0.00024707	uncharacterized LOC103334026
LOC103330916	LG5:4744298-4751438	+	1.8573	0.830441	-1.16126	1.07e-06	2.63e-06	MATH domain and coiled-coil domain-containing protein At3g58360-like
LOC103322425	LG2:25155254-25166188	+	0.530259	0.237528	-1.1586	0.000232145	0.000458396	uncharacterized LOC103322425
LOC103338467	LG7:14685962-14687871	-	9.43596	4.22895	-1.15787	6.18e-45	6.27e-44	uncharacterized LOC103338467
LOC103327811	LG4:3766543-3770397	-	33.9777	15.2473	-1.15604	2.65e-163	2.98e-162	polyadenylate-binding protein 4-like
LOC103325281	LG3:5353821-5355602	-	6.8492	3.07665	-1.15457	3.27e-25	3.07e-24	tetrahydrocannabinolic acid synthase-like
LOC103319498	LG2:4866482-4875791	-	2.14399	0.96326	-1.1543	9.43e-09	2.72e-08	MADS-box protein AGL24-like
LOC103318776	LG1:26344707-26347327	+	6.42459	2.88996	-1.15256	1.6e-24	1.5e-23	probable glycosyltransferase At5g20260
LOC103328791	LG4:14169011-14171852	+	1.77144	0.798165	-1.15016	6.51e-06	1.5e-05	probable WRKY transcription factor 71
LOC103321431	LG2:16155540-16158158	-	61.7408	27.8322	-1.14947	1.67e-159	1.87e-158	cysteine-rich repeat secretory protein 12
LOC103338918	LG7:16572244-16572922	+	2.75258	1.24306	-1.14689	2.14e-05	4.71e-05	NDR1/HIN1-Like protein 3
LOC103334428	LG6:3529811-3532253	+	0.794895	0.359121	-1.1463	0.000298936	0.000583094	protein NRT1/ PTR FAMILY 5.2-like
LOC103339788	LG8:9088425-9090277	-	1.38555	0.62642	-1.14525	5.4e-07	1.36e-06	UDP-glycosyltransferase 73C3-like
LOC107881255	LG5:7163647-7165187	+	114.494	51.7796	-1.14481	3.05e-237	3.49e-236	uncharacterized LOC107881255
LOC103323146	LG2:32086972-32087638	-	5.50536	2.49317	-1.14285	1.31e-07	3.48e-07	major allergen Pru ar 1-like
LOC103319551	LG2:5123839-5124451	+	25.7069	11.6525	-1.14152	7.78e-31	7.52e-30	uncharacterized LOC103319551
LOC103326078	LG3:10979783-10982101	-	3.11944	1.41447	-1.14103	2.68e-14	1.09e-13	receptor-like protein 2
LOC103326074	LG3:10954462-10957104	+	2.62972	1.19338	-1.13985	9.91e-09	2.85e-08	protein trichome birefringence-like 31
LOC103337227	LG7:6076203-6077339	+	5.42246	2.46274	-1.13868	2.41e-13	9.32e-13	uncharacterized LOC103337227
LOC103328632	LG4:12367295-12368102	+	48.8223	22.2034	-1.13676	2.98e-83	3.22e-82	uncharacterized LOC103328632
LOC103340634	LG1:20417919-20418671	+	29.7378	13.5384	-1.13524	2.08e-56	2.16e-55	copper transporter 6-like
LOC103338642	LG7:15655082-15657217	+	26.4796	12.0564	-1.13508	1.79e-70	1.91e-69	COBRA-like protein 4
LOC103319857	LG2:7487300-7490542	-	209.427	95.4131	-1.13419	0	0	uncharacterized methyltransferase At1g78140, chloroplastic
LOC103326494	LG3:13681955-13683443	+	2.78714	1.27012	-1.13382	5.76e-09	1.69e-08	mitogen-activated protein kinase kinase kinase NPK1-like
LOC103341589	NW_007362496.1:1930393-1930833	+	57.3043	26.1264	-1.13313	9.6e-50	9.86e-49	leucine-rich repeat extensin-like protein 6
LOC103327332	LG4:824634-826712	-	157.007	71.6189	-1.13242	0	0	protein DJ-1 homolog D-like
LOC103324557	LG3:832535-834623	-	2.1361	0.976353	-1.12951	6.58e-10	2.06e-09	serine/threonine-protein kinase CDL1
LOC103324014	LG2:39812214-39815610	+	22.9384	10.5037	-1.12686	7e-46	7.12e-45	homocysteine S-methyltransferase 3
LOC103342467	NW_007362502.1:115375-116941	-	7.04703	3.23109	-1.125	7.03e-22	6.45e-21	U-box domain-containing protein 21-like
LOC103330896	LG5:4702644-4706237	-	14.2557	6.53692	-1.12485	3.05e-57	3.18e-56	uncharacterized LOC103330896
LOC103335197	LG1:18051989-18061640	+	6.96525	3.19661	-1.12363	4.2e-06	9.83e-06	uncharacterized LOC103335197
LOC103332230	LG5:17704303-17709316	-	8.91954	4.10504	-1.11957	5.27e-48	5.38e-47	probable alkaline/neutral invertase F
LOC103342008	NW_007362498.1:691766-693522	+	2.82158	1.29876	-1.11936	4.16e-05	8.89e-05	DNA-3-methyladenine glycosylase
LOC103341691	LG1:22096781-22098998	-	5.33623	2.45764	-1.11855	2.48e-18	2.23e-17	protein trichome birefringence-like 3
LOC103335477	LG6:9369580-9399960	-	7.1026	3.27297	-1.11775	2.73e-70	2.92e-69	TMV resistance protein N-like
LOC107881027	LG4:1119063-1120461	-	3536.37	1630.8	-1.11669	0	0	uncharacterized LOC107881027
LOC103335488	LG6:9647101-9649293	-	2.50082	1.154	-1.11577	2.46e-11	8.43e-11	myosin heavy chain kinase C
LOC103325047	LG3:3906717-3907472	-	3.63735	1.67968	-1.1147	3.02e-06	7.16e-06	uncharacterized LOC103325047
LOC103319636	LG2:5686459-5695025	+	0.584448	0.270144	-1.11335	3.47e-05	7.47e-05	putative disease resistance protein RGA1
LOC103341096	LG8:15921388-15924828	+	14.8511	6.86874	-1.11245	1.68e-35	1.65e-34	stellacyanin-like
LOC103340063	LG8:10773402-10774351	+	2.48468	1.14983	-1.11164	0.000472952	0.000899402	uncharacterized LOC103340063
LOC103329175	LG4:16647253-16649877	+	4.54564	2.11358	-1.10479	9.94e-09	2.86e-08	mitochondrial pyruvate carrier 4-like
LOC103322382	LG2:24464042-24466943	-	1.25728	0.585226	-1.10324	0.000106804	0.000218609	adenylate kinase isoenzyme 6 homolog
LOC103339421	LG8:6734695-6735500	+	3.61766	1.68391	-1.10324	8.13e-06	1.85e-05	18 kDa seed maturation protein
LOC103323050	LG2:31676188-31677534	-	17.2121	8.02131	-1.10151	1.88e-34	1.84e-33	probable 3-ketoacyl-CoA synthase 21
LOC103328517	LG4:10952257-10954069	-	219.261	102.328	-1.09945	0	0	zingipain-2
LOC103318738	LG1:26088989-26092072	+	9.79017	4.57225	-1.09843	7.27e-46	7.39e-45	U-box domain-containing protein 9-like
LOC103337559	LG7:9314687-9318799	-	2.73523	1.27784	-1.09796	6.39e-08	1.73e-07	beta-carotene 3-hydroxylase 1, chloroplastic-like
LOC103336148	LG6:16779377-16782480	-	15.3542	7.18399	-1.09578	5.43e-42	5.46e-41	FAD-dependent urate hydroxylase-like
LOC107881224	LG5:25038242-25040134	+	52.1227	24.4365	-1.09287	4.34e-137	4.85e-136	WAT1-related protein At5g64700-like
LOC103332571	LG5:20197387-20199222	+	3.58195	1.68399	-1.08886	4.42e-18	3.96e-17	3-ketoacyl-CoA synthase 19-like
LOC103321754	LG2:18320381-18325987	-	2.66955	1.25622	-1.0875	4.54e-10	1.43e-09	deoxynucleoside triphosphate triphosphohydrolase SAMHD1 homolog
LOC103343297	NW_007362560.1:32607-37292	+	1.76608	0.83127	-1.08716	2.36e-09	7.1e-09	probable LRR receptor-like serine/threonine-protein kinase RFK1
LOC103324607	LG3:1415577-1423849	-	1.59427	0.752397	-1.08333	8.63e-15	3.62e-14	uncharacterized LOC103324607
LOC103333687	LG5:25830952-25832072	+	57.3979	27.1205	-1.08161	7.58e-109	8.35e-108	acidic endochitinase-like
LOC103342120	NW_007362499.1:78718-79714	-	13.9019	6.56943	-1.08145	4.14e-26	3.92e-25	fasciclin-like arabinogalactan protein 11
LOC103333785	LG1:16329363-16332512	+	0.895064	0.422973	-1.08143	0.000334603	0.000649337	probable glucan 1,3-beta-glucosidase A
LOC103335614	LG6:10709550-10713482	-	1.21946	0.577194	-1.07911	5.36e-06	1.24e-05	cytochrome P450 84A1-like
LOC103322639	LG2:28315192-28316133	+	262.67	124.619	-1.07572	0	0	cysteine proteinase inhibitor B
LOC103344692	LG1:24828724-24829510	-	43.5358	20.671	-1.0746	5.4e-51	5.56e-50	uncharacterized LOC103344692
LOC103337250	LG7:6292838-6294773	+	5.5883	2.65654	-1.07286	1.88e-12	6.89e-12	protein ODORANT1
LOC103334237	LG6:1639845-1646490	+	0.878392	0.417894	-1.07173	1.15e-05	2.59e-05	ent-copalyl diphosphate synthase, chloroplastic
LOC103344279	NW_007363469.1:82-1199	-	2.29479	1.09269	-1.07048	2.53e-05	5.53e-05	cytokinin dehydrogenase 6-like
LOC103327580	LG4:2441738-2442520	+	70.3718	33.5315	-1.06948	3.09e-110	3.41e-109	uncharacterized LOC103327580
LOC103334464	LG6:3781474-3785333	+	6.65019	3.17258	-1.06774	8.58e-15	3.6e-14	protein CUP-SHAPED COTYLEDON 3-like
LOC103320922	LG2:12719459-12721367	+	1.16077	0.554787	-1.06507	3.95e-05	8.44e-05	cytochrome P450 82C4-like
LOC103340973	LG8:15233657-15234731	+	5.63868	2.69687	-1.06407	2.77e-11	9.44e-11	dynein light chain LC6, flagellar outer arm-like
LOC103326464	LG3:14098950-14099707	+	3.74935	1.79353	-1.06384	4.14e-07	1.05e-06	uncharacterized LOC103326464
LOC103318878	LG1:26341455-26343849	+	1.1301	0.540778	-1.06334	1.95e-05	4.32e-05	probable glycosyltransferase At5g20260
LOC103320863	LG2:13267048-13267740	-	4.98491	2.39046	-1.06028	1.69e-08	4.77e-08	uncharacterized LOC103320863
LOC103324976	LG3:3584816-3591037	-	15.271	7.33362	-1.0582	2.75e-73	2.94e-72	cellulose synthase A catalytic subunit 8 [UDP-forming]
LOC103320083	LG2:8787909-8793612	+	29.1365	13.9956	-1.05785	8.96e-134	9.99e-133	uncharacterized aarF domain-containing protein kinase At4g31390, chloroplastic
LOC103333021	LG5:22902786-22905068	+	2.33819	1.12337	-1.05756	4.9e-05	0.00010399	uncharacterized Rho GTPase-activating protein At5g61530-like
LOC103342080	NW_007362498.1:241661-243186	-	18.3473	8.82949	-1.05517	3.98e-34	3.89e-33	ethylene-responsive transcription factor WIN1
LOC103342296	NW_007362500.1:101174-104420	+	53.3172	25.6907	-1.05335	6.31e-161	7.1e-160	plant cysteine oxidase 2-like
LOC103331206	LG5:9142499-9146853	+	6.25334	3.0143	-1.0528	2.22e-12	8.08e-12	anaphase-promoting complex subunit 11
LOC103324651	LG3:1682815-1686858	-	15.2992	7.39793	-1.04826	1.86e-66	1.97e-65	probable ADP-ribosylation factor GTPase-activating protein AGD5
LOC103335903	LG6:13383082-13384745	+	7.18845	3.47861	-1.04717	1.08e-17	9.63e-17	protein DMR6-LIKE OXYGENASE 1-like
LOC103334048	LG6:1215702-1217178	-	11.9164	5.76683	-1.04709	2.61e-24	2.44e-23	universal stress protein A-like protein
LOC103336236	LG1:18913314-18913833	+	33.5506	16.2449	-1.04635	3.49e-26	3.31e-25	phytosulfokines 3-like
LOC103323084	LG2:32020662-32021799	-	725.415	351.284	-1.04617	0	0	major allergen Pru av 1
LOC103323512	LG2:35438431-35445699	-	6.97041	3.37764	-1.04523	1.04e-27	9.91e-27	uncharacterized LOC103323512
LOC103335624	LG6:10825616-10829536	-	39.5905	19.1893	-1.04485	3.31e-74	3.55e-73	dehydrodolichyl diphosphate syntase complex subunit NUS1-like
LOC103323318	LG2:33661948-33666807	+	2.9529	1.43507	-1.04101	4.22e-11	1.43e-10	ABC transporter B family member 4-like
LOC103337629	LG7:9847788-9848692	-	2.88191	1.40392	-1.03757	1.54e-05	3.43e-05	uncharacterized LOC103337629
LOC103330474	LG5:448282-449097	-	2.29473	1.118	-1.0374	0.000133189	0.000269721	uncharacterized LOC103330474
LOC103320041	LG2:8613779-8614541	-	9.13028	4.44984	-1.03691	4.56e-08	1.25e-07	uncharacterized LOC103320041
LOC103334962	LG6:6151517-6154874	-	62.3254	30.3915	-1.03615	2.32e-201	2.64e-200	squalene monooxygenase-like
LOC103337337	LG7:7070847-7071570	+	7.24106	3.54219	-1.03156	1.11e-09	3.41e-09	mavicyanin-like
LOC103335471	LG6:9600589-9602407	+	2.58969	1.26988	-1.02808	1.73e-09	5.25e-09	protein DMR6-LIKE OXYGENASE 2
LOC103330371	LG4:23554154-23557319	-	36.4302	17.8644	-1.02805	9.27e-120	1.03e-118	kelch repeat-containing protein At3g27220-like
LOC103336591	LG7:8507-9502	+	16.7468	8.2228	-1.02618	6.64e-31	6.42e-30	probable calcium-binding protein CML31
LOC103329851	LG4:20991029-20993234	-	74.519	36.706	-1.02159	1.37e-187	1.55e-186	tetraketide alpha-pyrone reductase 1
LOC103337922	LG1:20028491-20031379	+	9.74777	4.8051	-1.02051	5.25e-26	4.96e-25	probable beta-1,4-xylosyltransferase IRX9
LOC103338659	LG1:20470523-20472197	+	2.06241	1.01741	-1.01943	6.25e-07	1.57e-06	non-specific lipid-transfer protein Cw18
LOC103334874	LG6:5735646-5737572	-	4.98702	2.46142	-1.01869	8.53e-10	2.65e-09	(RS)-norcoclaurine 6-O-methyltransferase-like
LOC103335781	LG1:18684934-18686662	+	42.2782	20.8853	-1.01743	5.52e-81	5.96e-80	probable xyloglucan endotransglucosylase/hydrolase protein 7
LOC103328492	LG4:10536973-10538362	-	2.22425	1.09879	-1.0174	1.12e-06	2.75e-06	trans-resveratrol di-O-methyltransferase-like
LOC103333087	LG5:22418791-22423197	+	3.31446	1.63912	-1.01586	4.56e-06	1.06e-05	probable LL-diaminopimelate aminotransferase, chloroplastic
LOC103339369	LG8:6021617-6028378	+	0.499203	0.246928	-1.01554	4.71e-06	1.1e-05	TMV resistance protein N-like
LOC103321555	LG2:17015359-17016722	+	25.9639	12.8697	-1.01253	1.26e-45	1.28e-44	NAC transcription factor 29
LOC103337933	LG7:11870598-11876311	+	15.4788	7.67974	-1.01116	1.93e-76	2.07e-75	C2 and GRAM domain-containing protein At5g50170
LOC103320029	LG2:8376820-8378481	+	1.30891	0.649448	-1.01108	0.000288205	0.000563194	gibberellin 3-beta-dioxygenase 1-like
LOC103330745	LG5:2962672-2964433	-	8.60694	4.27345	-1.0101	1.14e-16	1.01e-15	two-component response regulator ORR9-like
LOC103320376	LG2:10468652-10469157	-	1846.17	918.761	-1.00677	0	0	uncharacterized LOC103320376
LOC103334421	LG6:3401525-3406032	+	19.7103	9.81279	-1.00621	1.03e-90	1.11e-89	cellulose synthase A catalytic subunit 4 [UDP-forming]
LOC103329693	LG4:19371625-19374077	-	1.52845	0.762947	-1.00242	5.63e-06	1.3e-05	sodium-coupled neutral amino acid transporter 4-like
LOC103344327	LG1:23683508-23684300	+	1568.25	784.117	-1.00001	0	0	uncharacterized LOC103344327
LOC103336696	LG7:1107931-1117216	-	0.757782	1.51716	1.00152	1.25e-09	3.84e-09	lysine-specific demethylase JMJ25-like
LOC103336175	LG6:17263433-17264762	-	8.61909	17.2644	1.00219	0	0	ornithine decarboxylase-like
LOC103327954	LG4:4798021-4801291	+	0.5045	1.01072	1.00246	0.000104331	0.000213798	rop guanine nucleotide exchange factor 12-like
LOC103329091	LG1:10261156-10262314	-	1.85455	3.71754	1.00328	5.89e-05	0.000123874	uncharacterized LOC103329091
LOC103321808	LG2:18344598-18346780	-	1.61006	3.22857	1.00378	2.58e-10	8.28e-10	polygalacturonase 1 beta-like protein 3
LOC103328571	LG4:11673336-11674981	+	22.1541	44.4549	1.00477	0	0	uncharacterized LOC103328571
LOC103344269	NW_007363433.1:137-1637	-	4.65468	9.34184	1.00502	2.81e-08	7.82e-08	flowering time control protein FY-like
LOC103318887	LG1:26678263-26679012	-	3.43424	6.89245	1.00503	2.91e-07	7.51e-07	LOB domain-containing protein 6
LOC103336038	LG6:15067712-15072190	-	4.18653	8.40488	1.00547	0	0	FHA domain-containing protein PS1
LOC103336709	LG1:19172598-19177388	-	3.92429	7.88363	1.00643	0	0	uncharacterized LOC103336709
LOC103343183	NW_007362540.1:105421-108123	-	2.52936	5.083	1.00691	4.75e-12	1.69e-11	annexin D3-like
LOC103338220	LG1:20180169-20183831	+	2.45607	4.93733	1.00738	1.07e-14	4.45e-14	probable anion transporter 3, chloroplastic
LOC103321229	LG1:3663091-3674216	+	12.5173	25.1714	1.00787	4.44e-16	2.15e-15	clathrin heavy chain 1-like
LOC103329075	LG4:15797029-15798441	+	1.68865	3.398	1.00881	3.31e-07	8.49e-07	UDP-glycosyltransferase 71A15-like
LOC103331916	LG5:15727654-15729864	+	12.5475	25.2515	1.00896	0	0	(+)-neomenthol dehydrogenase-like
LOC103341830	NW_007362497.1:1304953-1308700	+	0.381863	0.76886	1.00967	3.71e-06	8.72e-06	G-type lectin S-receptor-like serine/threonine-protein kinase RLK1
LOC103340908	LG1:21111554-21115160	-	0.794641	1.60003	1.00972	6.37e-06	1.47e-05	cyclic nucleotide-gated ion channel 1-like
LOC103339433	LG8:6904373-6908151	+	3.8489	7.75077	1.00989	0	0	squamosa promoter-binding-like protein 9
LOC103321250	LG1:3681339-3686064	+	4.61825	9.30447	1.01058	0	0	potassium transporter 1
LOC103334649	LG6:4540302-4557022	-	41.9676	84.5836	1.0111	2.22e-16	1.57e-15	tetraketide alpha-pyrone reductase 1-like
LOC103329394	LG4:17989986-17996226	-	9.81717	19.7884	1.01127	0	0	homeobox-leucine zipper protein HDG2
LOC103336940	LG7:2097544-2121666	-	1.01968	2.05626	1.01191	2.22e-16	1.57e-15	DNA (cytosine-5)-methyltransferase CMT2
LOC103339295	LG8:4836135-4842913	+	1.87692	3.78687	1.01264	2.58e-14	1.05e-13	uncharacterized LOC103339295
LOC103329116	LG4:16344879-16355816	+	0.311334	0.628613	1.01371	0.00010201	0.000209144	subtilisin-like protease SBT5.3
LOC103321488	LG2:16653191-16657575	+	5.08928	10.2761	1.01375	0	0	beta-glucosidase 40-like
LOC103320897	LG2:12055312-12058775	-	1.61642	3.26504	1.0143	0	0	glutamate receptor 2.8-like
LOC103328544	LG4:11176499-11185739	+	1.44558	2.92165	1.01513	0	0	serine/threonine-protein kinase TIO-like
LOC103333701	LG5:25960600-25962736	+	9.08825	18.3708	1.01534	0	0	ABC transporter G family member 4
LOC103332492	LG5:19079366-19082600	+	0.832519	1.68345	1.01587	9.33e-10	2.89e-09	WPP domain-associated protein
LOC103333517	LG5:24908190-24911724	-	16.5417	33.4715	1.01682	0	0	muscle M-line assembly protein unc-89
LOC103341717	NW_007362497.1:207317-208571	-	10.6417	21.535	1.01695	0	0	uncharacterized LOC103341717
LOC103342348	NW_007362500.1:889645-891972	-	25.4437	51.5082	1.01749	0	0	soluble inorganic pyrophosphatase 1
LOC103340345	LG8:12088661-12092180	+	5.54642	11.2322	1.01802	0	0	isocitrate dehydrogenase [NAD] regulatory subunit 1, mitochondrial-like
LOC103323559	LG2:35981587-35988140	+	0.91172	1.84661	1.01822	1.29e-09	3.94e-09	lysine--tRNA ligase, cytoplasmic-like
LOC103333083	LG5:22303273-22305514	-	1.80318	3.65359	1.01877	1.33e-15	5.8e-15	pentatricopeptide repeat-containing protein At1g19720-like
LOC103343767	NW_007362718.1:5096-6616	-	26.5405	53.7889	1.01911	0	0	BURP domain protein RD22-like
LOC103333428	LG5:23778087-23781545	-	0.442312	0.896552	1.01932	3.11e-06	7.36e-06	uncharacterized LOC103333428
LOC103339312	LG8:5387639-5396768	+	7.3561	14.9165	1.0199	0	0	condensin complex subunit 1
LOC103328769	LG4:14026865-14028306	+	3.41343	6.93164	1.02198	2.14e-13	8.29e-13	xyloglucan endotransglucosylase/hydrolase 2-like
LOC103328795	LG4:14201253-14202236	-	135.792	275.934	1.02292	4.44e-16	2.15e-15	chlorophyll a-b binding protein of LHCII type 1-like
LOC103327380	LG4:1089151-1093929	+	6.56611	13.3454	1.02323	0	0	glutamate decarboxylase 1
LOC103332679	LG5:20783097-20785984	-	29.7462	60.4927	1.02406	0	0	ribulose bisphosphate carboxylase/oxygenase activase, chloroplastic
LOC103338364	LG7:13578903-13580801	-	3.43775	6.99113	1.02406	0	0	protein EDS1L-like
LOC103321271	LG2:15588417-15588903	+	12.3523	25.125	1.02435	0	0	auxin-induced protein 15A
LOC103319103	LG1:2334765-2340365	-	3.88078	7.89454	1.02451	0	0	kinesin KP1
LOC103331079	LG5:6829248-6844970	-	0.857845	1.74666	1.02581	1.09e-14	4.54e-14	TMV resistance protein N-like
LOC103335772	LG6:11846223-11853565	+	1.69355	3.45029	1.02666	0	0	uncharacterized LOC103335772
LOC103328804	LG4:13447077-13458490	+	1.13864	2.32017	1.02691	6.09e-09	1.78e-08	kinesin light chain 3-like
LOC103327883	LG4:4396608-4399016	-	3.83951	7.82789	1.0277	0	0	uncharacterized WD repeat-containing protein alr3466-like
LOC103325448	LG3:6491297-6495132	+	1.77089	3.6146	1.02937	0	0	pentatricopeptide repeat-containing protein At2g35130
LOC103332668	LG5:20699328-20702245	-	12.7921	26.1334	1.03064	0	0	protein FIZZY-RELATED 3
LOC103340043	LG8:10594394-10596199	+	5.9297	12.1155	1.03082	0	0	anthocyanidin 3-O-glucosyltransferase 5
LOC103327974	LG4:5018468-5019649	-	2.05943	4.20917	1.03129	3.34e-06	7.87e-06	thionin-like protein 2
LOC103322284	LG2:22606690-22613636	-	1.47811	3.02131	1.03142	6.58e-13	2.48e-12	histone-lysine N-methyltransferase, H3 lysine-9 specific SUVH4-like
LOC103321543	LG2:16951594-16955639	+	0.928636	1.89972	1.0326	1.33e-11	4.64e-11	phosphate transporter PHO1 homolog 3-like
LOC103320262	LG2:9754146-9756977	-	15.5329	31.8005	1.03372	0	0	serine/threonine-protein kinase Aurora-1
LOC103341199	LG8:16403961-16406508	+	6.64633	13.608	1.03383	0	0	uncharacterized LOC103341199
LOC103340454	LG8:12431337-12433597	+	0.538032	1.10175	1.03403	6.64e-05	0.000138741	uncharacterized LOC103340454
LOC103332755	LG5:21076793-21079631	-	2.48425	5.08715	1.03405	0	0	uncharacterized LOC103332755
LOC103338290	LG7:13629586-13633284	-	21.8317	44.742	1.03521	0	0	betaine aldehyde dehydrogenase 1, chloroplastic-like
LOC103322619	LG2:28044095-28044958	-	2.36837	4.85656	1.03604	2.81e-05	6.1e-05	uncharacterized LOC103322619
LOC103334508	LG6:4008782-4010612	-	3.82106	7.83669	1.03627	0	0	1-aminocyclopropane-1-carboxylate oxidase homolog 1-like
LOC103320276	LG2:9860197-9860910	+	3.69931	7.59712	1.0382	5.89e-11	1.97e-10	uncharacterized LOC103320276
LOC103336259	LG6:18595490-18601674	+	0.403493	0.828822	1.03852	3.36e-09	9.99e-09	TMV resistance protein N-like
LOC103333746	LG5:24897214-24906105	-	5.12304	10.5256	1.03883	0	0	serine/threonine-protein kinase TIO-like
LOC107880151	NW_007362561.1:2267-4888	+	1.56231	3.21097	1.03933	2.66e-15	1.14e-14	putative disease resistance RPP13-like protein 1
LOC103332906	LG5:22009654-22011282	-	7.37091	15.1524	1.03963	0	0	flavonol synthase/flavanone 3-hydroxylase-like
LOC103326031	LG3:10625717-10629057	-	41.86	86.0969	1.04039	6.66e-16	2.94e-15	transcription factor TCP4
LOC103322024	LG2:20367980-20371070	+	9.77847	20.1325	1.04184	0	0	uncharacterized protein At1g65710-like
LOC103328984	LG4:15722744-15725962	+	0.916166	1.88678	1.04224	4.54e-12	1.62e-11	pentatricopeptide repeat-containing protein At3g22150, chloroplastic
LOC103341058	LG8:15705336-15706368	+	2.36738	4.87815	1.04304	9.39e-11	3.09e-10	fasciclin-like arabinogalactan protein 13
LOC103319175	LG2:2520741-2523522	+	3.06243	6.31316	1.04369	0	0	alkaline/neutral invertase CINV2-like
LOC103323739	LG2:37715823-37719578	-	0.520324	1.07378	1.04522	2.55e-08	7.14e-08	receptor-like protein kinase 2
LOC103332771	LG5:21168705-21170679	-	27.8765	57.5503	1.04577	2.22e-16	1.57e-15	chlorophyll a-b binding protein CP29.3, chloroplastic
LOC103340188	LG8:11446135-11450343	+	19.9803	41.2608	1.04619	4.44e-16	2.15e-15	probable LRR receptor-like serine/threonine-protein kinase At4g36180
LOC103329357	LG4:17487364-17488168	+	0.648805	1.33984	1.0462	0.000334358	0.000648921	dirigent protein 22-like
LOC103327842	LG4:4075294-4086005	-	0.293016	0.605257	1.04657	2.65e-06	6.3e-06	ABC transporter G family member 29
LOC103339085	LG8:1754026-1757548	+	3.35569	6.93727	1.04776	0	0	protein QUIRKY
LOC103334309	LG6:2530878-2535659	-	1.90248	3.93819	1.04965	0	0	probable LRR receptor-like serine/threonine-protein kinase At5g48740
LOC103336486	LG6:20467198-20477233	+	14.1523	29.313	1.05051	0	0	bifunctional aspartokinase/homoserine dehydrogenase 1, chloroplastic-like
LOC103331861	LG5:15591657-15596414	+	4.68365	9.70334	1.05085	0	0	cell division protein FtsY homolog, chloroplastic
LOC103330146	LG4:20357175-20361352	+	2.17967	4.52032	1.05231	0	0	beta-galactosidase-like
LOC103338080	LG7:12828885-12831907	-	15.2479	31.6243	1.05242	0	0	non-specific phospholipase C6
LOC103329308	LG4:17539853-17544153	+	17.9711	37.2855	1.05294	2.22e-16	1.57e-15	cellulose synthase-like protein B4
LOC103344631	LG1:24545833-24550888	+	1.96446	4.07717	1.05344	0	0	mannosylglycoprotein endo-beta-mannosidase-like
LOC103339859	LG8:8824341-8824709	-	5.7155	11.8632	1.05354	3.5e-11	1.19e-10	auxin-responsive protein SAUR71-like
LOC103328467	LG4:10066983-10070720	-	10.8494	22.5249	1.05391	2.22e-16	1.57e-15	protein TPX2
LOC103343529	NW_007362615.1:12129-15023	-	1.38882	2.88787	1.05615	3.76e-10	1.19e-09	annexin-like protein RJ4
LOC103340204	LG8:11564008-11565849	-	27.2783	56.7326	1.05642	0	0	ribosome quality control complex subunit 2
LOC103344047	LG1:23383870-23387469	-	11.8066	24.5659	1.05707	0	0	calreticulin
LOC103334782	LG6:4903461-4908144	+	0.222711	0.463522	1.05746	0.0001	0.000205044	disease resistance protein TAO1-like
LOC103330154	LG4:20480233-20481430	-	0.942618	1.96324	1.05849	0.000305589	0.000595473	uncharacterized LOC103330154
LOC103335759	LG6:11574394-11578788	+	1.63008	3.39918	1.06024	0	0	protein CHROMATIN REMODELING 35-like
LOC103343659	NW_007362662.1:4926-6002	+	1.64624	3.43504	1.06115	1.94e-08	5.47e-08	probable CCR4-associated factor 1 homolog 11
LOC103330230	LG4:22450916-22453395	+	0.982206	2.04955	1.06121	1.73e-11	5.96e-11	pentatricopeptide repeat-containing protein At3g03580
LOC103329083	LG4:16056026-16060819	+	0.271306	0.566351	1.06177	5.68e-05	0.00011969	probable LRR receptor-like serine/threonine-protein kinase At1g05700
LOC103329912	LG4:21314780-21317788	+	12.0316	25.1433	1.06334	0	0	senescence-associated carboxylesterase 101-like
LOC103340896	LG8:14918466-14921303	-	13.0194	27.2078	1.06336	0	0	uncharacterized LOC103340896
LOC103334714	LG6:4379146-4382699	+	0.990382	2.06999	1.06357	7.22e-12	2.55e-11	glutamate receptor 3.2-like
LOC103337565	LG7:9405477-9407151	+	1.28368	2.68545	1.06488	3.44e-09	1.02e-08	uncharacterized LOC103337565
LOC103325535	LG3:7157529-7161982	+	14.565	30.4781	1.06527	2.22e-16	1.57e-15	LRR receptor-like serine/threonine-protein kinase GSO1
LOC103340084	LG8:10879624-10882503	+	5.02279	10.5182	1.06633	0	0	random slug protein 5
LOC103326266	LG3:12373969-12374858	-	3.18357	6.67433	1.06798	7.31e-12	2.58e-11	uncharacterized LOC103326266
LOC103323904	LG2:38948240-38950228	-	1.90037	3.99569	1.07216	5.33e-15	2.26e-14	uncharacterized LOC103323904
LOC103326645	LG3:15432086-15435362	-	0.983001	2.07131	1.07528	9.08e-14	3.6e-13	receptor-like protein 12
LOC103321421	LG2:16106619-16110430	+	22.5944	47.6924	1.07779	0	0	endoglucanase 8
LOC103329497	LG4:18715313-18717421	-	10.9863	23.1908	1.07785	0	0	putative cyclin-D6-1
LOC103339601	LG8:7866069-7870632	+	1.10274	2.32823	1.07814	0	0	eukaryotic translation initiation factor 3 subunit C-like
LOC103319629	LG2:5431712-5435015	-	0.786332	1.66111	1.07893	2.79e-07	7.2e-07	protein DETOXIFICATION 27-like
LOC103327731	LG4:3658067-3660806	+	12.2477	25.8812	1.07939	0	0	uncharacterized LOC103327731
LOC103329467	LG4:18355773-18360077	+	1.81078	3.8308	1.08104	0	0	probable terpene synthase 9
LOC103343554	NW_007362623.1:3217-4557	-	0.816274	1.72855	1.08244	2.89e-06	6.85e-06	uncharacterized LOC103343554
LOC103329252	LG4:17085187-17086133	+	7.97402	16.8984	1.08351	0	0	uncharacterized LOC103329252
LOC103338245	LG7:13350755-13353172	+	6.90282	14.629	1.08357	0	0	protein NRT1/ PTR FAMILY 2.9-like
LOC103330364	LG4:23524306-23528865	+	7.20865	15.2972	1.08546	0	0	ankyrin-3
LOC103324295	LG2:41624377-41627192	-	4.47168	9.50132	1.08731	0	0	leucine-rich repeat extensin-like protein 2
LOC103322797	LG2:29903116-29904511	+	0.956905	2.0349	1.08851	1.69e-07	4.45e-07	2-hydroxyisoflavanone dehydratase-like
LOC103333543	LG5:25010188-25011508	+	7.55304	16.0796	1.0901	0	0	uncharacterized LOC103333543
LOC103326835	LG3:18413445-18417501	-	2.63519	5.61009	1.09012	0	0	zinc finger CCCH domain-containing protein 56-like
LOC103323266	LG2:33258756-33270673	+	3.95053	8.41099	1.09023	0	0	phragmoplast orienting kinesin-1
LOC103342974	NW_007362514.1:165529-168192	+	0.739536	1.57764	1.09308	6.06e-09	1.77e-08	putative pentatricopeptide repeat-containing protein At5g08490
LOC103339120	LG8:2103282-2109777	+	2.23445	4.76692	1.09314	0	0	uncharacterized LOC103339120
LOC103335661	LG1:18579879-18582519	-	4.29564	9.16641	1.09348	0	0	cytochrome P450 CYP82D47-like
LOC103337512	LG7:8934203-8937097	-	1.81106	3.86944	1.09529	1.34e-10	4.37e-10	uncharacterized LOC103337512
LOC103338768	LG7:16310353-16314083	-	2.84314	6.07992	1.09657	0	0	protein SAR DEFICIENT 1
LOC103322363	LG2:24188351-24192571	+	16.0353	34.2944	1.09672	0	0	geranylgeranyl transferase type-2 subunit alpha-like
LOC103319332	LG2:3473205-3475791	+	1.33104	2.84732	1.09705	1.35e-09	4.12e-09	GDSL esterase/lipase At1g71691
LOC103320563	LG2:11420392-11421303	-	1.84916	3.96448	1.10026	5.72e-06	1.32e-05	LOB domain-containing protein 22-like
LOC103336000	LG6:14746844-14751310	+	9.88396	21.2106	1.10162	0	0	protein FAR-RED ELONGATED HYPOCOTYL 3-like
LOC103325006	LG3:3687227-3688333	+	75.7682	162.621	1.10185	4.44e-16	2.15e-15	chlorophyll a-b binding protein of LHCII type 1
LOC103320323	LG2:10073180-10074937	+	3.70694	7.96774	1.10394	0	0	B3 domain-containing protein At5g42700-like
LOC103337398	LG7:7905285-7907871	+	3.95757	8.51111	1.10473	0	0	scarecrow-like protein 28
LOC103326361	LG3:13047149-13051840	-	4.78424	10.2994	1.1062	0	0	organic cation/carnitine transporter 4
LOC103335900	LG1:17787527-17794109	-	0.793503	1.70929	1.10709	1.92e-07	5.02e-07	tyrosine/DOPA decarboxylase 1-like
LOC103333666	LG5:25711032-25712258	+	2.69457	5.8057	1.10741	4.54e-07	1.15e-06	transcription factor TRY
LOC103331233	LG5:9426111-9426948	-	1.09321	2.35562	1.10753	7.44e-05	0.000154572	E3 ubiquitin-protein ligase SDIR1-like
LOC103326591	LG3:14917815-14919280	-	0.998	2.15387	1.10982	1.08e-07	2.89e-07	probable long-chain-alcohol O-fatty-acyltransferase 5
LOC103318672	LG1:25622101-25633375	-	2.19361	4.73479	1.10999	0	0	myosin-11
LOC103337951	LG7:11943620-11945804	-	119.758	258.577	1.11047	6.66e-16	2.94e-15	cytochrome P450 71A1-like
LOC103331527	LG5:12775939-12776662	+	1.78885	3.86266	1.11056	1.03e-06	2.54e-06	PRA1 family protein F4-like
LOC103328491	LG4:10468985-10470361	-	1.84519	3.9877	1.11178	1.04e-11	3.63e-11	trans-resveratrol di-O-methyltransferase-like
LOC103329236	LG4:16974484-16978691	-	0.958551	2.07183	1.11198	0	0	calcium-transporting ATPase 12, plasma membrane-type-like
LOC107880251	LG2:5765230-5766133	+	1.19614	2.58564	1.11214	0.000453803	0.000865834	B3 domain-containing protein REM14-like
LOC103336348	LG6:19058307-19060471	+	0.660619	1.4286	1.11271	1.4e-07	3.69e-07	putative pentatricopeptide repeat-containing protein At1g12700, mitochondrial
LOC103333352	LG5:24155444-24159445	-	27.5719	59.6794	1.11404	6.66e-16	2.94e-15	beta-fructofuranosidase, soluble isoenzyme I-like
LOC103339582	LG8:7728957-7732104	-	2.40253	5.21141	1.11712	0	0	probable E3 ubiquitin-protein ligase BAH1-like
LOC103336559	LG6:20997080-20999680	+	5.4426	11.8084	1.11745	0	0	protein DMR6-LIKE OXYGENASE 1-like
LOC103320411	LG2:10744429-10745491	+	12.6137	27.3673	1.11746	0	0	uncharacterized LOC103320411
LOC103325104	LG3:4181731-4184132	+	0.735283	1.59542	1.11756	1.19e-06	2.91e-06	uncharacterized protein At2g34460, chloroplastic
LOC103329505	LG4:18770133-18772337	-	1.17299	2.55184	1.12134	3.5e-07	8.97e-07	uncharacterized LOC103329505
LOC103321140	LG2:14775238-14778551	-	1.29261	2.81312	1.12189	1.78e-13	6.94e-13	U-box domain-containing protein 15
LOC103326621	LG3:15212874-15213965	+	1.53999	3.35282	1.12246	1.01e-08	2.89e-08	NAC domain-containing protein 101-like
LOC103339465	LG1:21059932-21063729	+	5.65167	12.3061	1.12263	0	0	kinesin-like protein KLP2
LOC103319286	LG2:2918442-2940304	-	0.310485	0.676296	1.12313	5.02e-13	1.91e-12	uncharacterized LOC103319286
LOC103329023	LG4:14567843-14573122	-	0.742169	1.61738	1.12384	6.88e-15	2.9e-14	SNF2 domain-containing protein CLASSY 4-like
LOC103337522	LG7:9024510-9025381	-	1.12016	2.44265	1.12474	6.16e-06	1.42e-05	protein P21-like
LOC103342999	NW_007362518.1:156897-158147	-	1.78588	3.90065	1.12708	2.71e-10	8.69e-10	uncharacterized LOC103342999
LOC103321734	LG2:18137949-18139330	+	1.18365	2.5866	1.12781	7.87e-09	2.28e-08	uncharacterized LOC103321734
LOC103337311	LG7:6499742-6501846	+	0.348943	0.762944	1.12859	0.000399003	0.00076788	flavonoid 3'-monooxygenase-like
LOC103322118	LG2:21184031-21186608	-	85.4675	186.975	1.1294	6.66e-16	2.94e-15	bidirectional sugar transporter N3
LOC103320025	LG2:8349115-8353203	-	4.11666	9.01062	1.13015	0	0	cyclin-A2-1
LOC103341072	LG8:15797391-15798424	+	2.83873	6.21595	1.13073	2.46e-13	9.52e-13	ethylene-responsive transcription factor WIN1-like
LOC103342161	NW_007362499.1:351299-353347	+	2.41588	5.29766	1.13281	0	0	UDP-glycosyltransferase 86A1-like
LOC103331104	LG5:7810878-7812176	-	3.00803	6.59732	1.13306	0	0	uncharacterized protein At3g28850
LOC107881257	LG1:6703191-6706396	-	3.84301	8.43314	1.13383	0	0	helicase protein MOM1-like
LOC103343501	NW_007362607.1:2387-4522	+	3.05215	6.70334	1.13505	0	0	WSC domain-containing protein ARB_07867-like
LOC103336451	LG6:20093038-20095603	-	5.94817	13.0885	1.13779	0	0	uncharacterized LOC103336451
LOC103324938	LG3:3244815-3247790	+	0.986809	2.17187	1.1381	1.42e-07	3.76e-07	U-box domain-containing protein 7
LOC103344056	LG1:23403700-23407314	-	6.01123	13.237	1.13884	0	0	calreticulin
LOC107881900	NW_007362527.1:65553-68594	-	1.9203	4.23035	1.13945	4.75e-10	1.5e-09	uncharacterized LOC107881900
LOC103323505	LG2:35076326-35079060	-	2.30814	5.0873	1.14017	0	0	flavonoid 3-O-glucosyltransferase-like
LOC103340471	LG8:12643126-12648576	+	22.8684	50.4114	1.14039	0	0	RNA polymerase I-specific transcription initiation factor RRN3
LOC107880336	LG2:28911666-28913983	-	0.729498	1.61043	1.14247	4.18e-05	8.92e-05	cyclic nucleotide-gated ion channel 1-like
LOC103333446	LG5:24233681-24237729	-	1.08642	2.40146	1.14433	6e-11	2.01e-10	uncharacterized LOC103333446
LOC103335293	LG6:8201665-8205317	-	1.54198	3.40931	1.1447	1.9e-12	6.94e-12	B3 domain-containing protein Os01g0234100-like
LOC103330067	LG4:22494383-22498138	+	0.810511	1.79333	1.14574	1.53e-06	3.71e-06	uncharacterized LOC103330067
LOC103333737	LG5:26132339-26133885	+	3.20834	7.10229	1.14646	0	0	protein DETOXIFICATION 35-like
LOC107881825	NW_007362499.1:126912-127504	+	1.36086	3.01528	1.14778	0.00027016	0.000530168	none
LOC103321855	LG1:518656-524638	+	7.44808	16.513	1.14866	0	0	pumilio homolog 12
LOC103343574	NW_007362629.1:17492-19125	+	1.1564	2.56577	1.14975	0.000171979	0.000344314	uncharacterized LOC103343574
LOC103342790	NW_007362507.1:348203-380743	-	10.7633	23.8863	1.15006	0	0	uncharacterized LOC103342790
LOC103339787	LG8:9084484-9086535	-	0.619135	1.37578	1.15192	1.66e-06	4.02e-06	UDP-glycosyltransferase 73D1
LOC103330686	LG5:2359614-2384713	+	1.67973	3.73572	1.15316	0	0	uncharacterized LOC103330686
LOC103335059	LG6:6770964-6775772	-	0.794662	1.76817	1.15384	1.29e-08	3.68e-08	F-box/FBD/LRR-repeat protein At1g13570-like
LOC103344159	NW_007363162.1:1123-4206	-	2.23053	4.96405	1.15413	7.38e-11	2.45e-10	uncharacterized LOC103344159
LOC103322689	LG2:29376617-29388101	-	0.30438	0.680019	1.1597	1.56e-09	4.74e-09	putative disease resistance protein RGA4
LOC103323196	LG2:32638583-32641713	-	0.667195	1.49184	1.16091	8.72e-11	2.88e-10	receptor-like protein kinase ANXUR1
LOC103321890	LG2:19406280-19407738	-	4.12838	9.2328	1.16119	0	0	very-long-chain 3-oxoacyl-CoA reductase-like protein At1g24470
LOC103332175	LG5:17640952-17644661	-	2.26391	5.06702	1.16232	0	0	probable serine/threonine-protein kinase WNK4
LOC103344639	LG1:24572202-24574025	+	4.41912	9.89709	1.16324	0	0	probable microtubule-binding protein TANGLED
LOC103339831	LG8:9401152-9404147	+	9.36379	20.993	1.16474	0	0	4-coumarate--CoA ligase-like 7
LOC103339773	LG8:8961544-8965851	-	8.21484	18.4193	1.16491	0	0	polyadenylate-binding protein 7
LOC103326610	LG3:15256390-15262513	-	14.3531	32.2087	1.16609	0	0	kinesin-like protein KIN12A
LOC103336890	LG7:3357471-3358562	+	2.44014	5.47633	1.16624	2.44e-12	8.85e-12	glycine-rich cell wall structural protein 1.8-like
LOC103322810	LG2:30050406-30056401	+	6.64959	14.9237	1.16626	0	0	glucose-1-phosphate adenylyltransferase large subunit 3, chloroplastic/amyloplastic
LOC103336300	LG6:18618010-18624038	+	0.148374	0.333321	1.16767	0.000181543	0.000362441	TMV resistance protein N-like
LOC103343075	NW_007362527.1:63824-68168	+	2.07765	4.67248	1.16923	0	0	TMV resistance protein N-like
LOC103325296	LG3:5525099-5526943	+	3.16064	7.10932	1.16949	0	0	flavin-dependent oxidoreductase FOX5-like
LOC103343557	NW_007362623.1:31195-32607	-	196.71	442.592	1.16991	4.44e-16	2.15e-15	uncharacterized LOC103343557
LOC103342490	NW_007362502.1:405315-406584	-	6.03576	13.5875	1.17068	0	0	photosynthetic NDH subunit of lumenal location 3, chloroplastic
LOC103330068	LG4:22504365-22505992	+	0.904958	2.03804	1.17126	7.89e-06	1.8e-05	uncharacterized LOC103330068
LOC103334516	LG6:4083501-4093872	-	1.5271	3.44264	1.17272	0	0	myosin-11-like
LOC103319361	LG1:2612615-2614333	+	14.5907	32.897	1.17291	2.22e-16	1.57e-15	uncharacterized LOC103319361
LOC103340336	LG8:12013045-12016318	+	5.40954	12.1969	1.17294	0	0	G2/mitotic-specific cyclin-2
LOC103322466	LG2:25811823-25815535	-	0.406628	0.91686	1.17299	5.51e-08	1.5e-07	TMV resistance protein N-like
LOC103330585	LG5:1202308-1205804	-	4.16687	9.40394	1.1743	0	0	uncharacterized LOC103330585
LOC103325685	LG3:8350651-8353570	+	0.523742	1.1828	1.17528	0.00025278	0.000497666	uncharacterized LOC103325685
LOC103343123	NW_007362529.1:97941-103839	+	0.465849	1.05287	1.17639	6.37e-14	2.55e-13	pentatricopeptide repeat-containing protein At3g18110, chloroplastic-like
LOC103320258	LG1:3144702-3147856	+	0.849132	1.92213	1.17864	2.82e-09	8.45e-09	uncharacterized LOC103320258
LOC103332031	LG5:16674110-16675804	-	0.596189	1.34976	1.17886	6.97e-05	0.000145118	uncharacterized LOC103332031
LOC103326083	LG3:11092457-11094466	+	0.633476	1.43809	1.18279	1.14e-05	2.57e-05	uncharacterized LOC103326083
LOC103339415	LG8:6685120-6686988	-	6.02256	13.6758	1.18318	0	0	uncharacterized LOC103339415
LOC103340978	LG8:15250648-15254364	-	1.14902	2.61514	1.18648	0	0	proteinaceous RNase P 1, chloroplastic/mitochondrial-like
LOC103339918	LG8:9638964-9640317	-	0.514573	1.17143	1.18682	8.96e-05	0.000184568	uncharacterized acetyltransferase At3g50280
LOC103321248	LG2:15453056-15455649	-	1.15702	2.63417	1.18693	0	0	subtilisin-like protease SBT1.9
LOC103320451	LG2:10505105-10507919	-	0.519688	1.18385	1.18777	3.57e-08	9.86e-08	putative receptor protein kinase ZmPK1
LOC103328255	LG1:9328661-9332293	-	1.40507	3.20217	1.18841	2.62e-13	1.01e-12	fatty acyl-CoA reductase 3-like
LOC103338188	LG7:12100027-12101804	+	40.5937	92.5544	1.18905	4.44e-16	2.15e-15	WSC domain-containing protein ARB_07867-like
LOC103341107	LG8:16002817-16004074	+	1.77395	4.04575	1.18944	1.75e-10	5.67e-10	transcription factor WER-like
LOC103333522	LG5:24926848-24929814	-	14.4083	32.8742	1.19006	2.22e-16	1.57e-15	cell division cycle 20.2, cofactor of APC complex-like
LOC103340576	LG8:13238472-13239684	+	46.7041	106.591	1.19046	0	0	auxin-binding protein ABP20
LOC103336373	LG6:19549175-19553441	+	5.23498	11.9481	1.19053	0	0	ABC transporter G family member 22-like
LOC103321736	LG2:18165228-18165968	+	1.30203	2.97884	1.19399	1.03e-05	2.32e-05	uncharacterized LOC103321736
LOC103320038	LG2:8537073-8538020	-	6.7667	15.4862	1.19446	0	0	uncharacterized LOC103320038
LOC103324721	LG3:1946665-1948277	-	18.0895	41.4217	1.19524	2.22e-16	1.57e-15	uncharacterized protein At4g19900
LOC103339462	LG8:5868711-5871465	+	0.350689	0.803473	1.19606	2.35e-05	5.15e-05	peroxisomal acyl-coenzyme A oxidase 1-like
LOC103318965	LG2:696198-699354	+	2.32998	5.34903	1.19896	0	0	uncharacterized LOC103318965
LOC103336876	LG1:19315464-19317857	+	0.91494	2.10319	1.20083	6.55e-12	2.32e-11	scarecrow-like protein 32
LOC103319946	LG2:7717632-7718717	-	1.65003	3.79935	1.20326	4.46e-09	1.31e-08	ethylene-responsive transcription factor ERF012
LOC103331652	LG5:13596160-13599373	-	0.642089	1.48114	1.20586	3.1e-12	1.12e-11	receptor-like protein 12
LOC103320787	LG2:12784232-12786421	-	2.41582	5.57306	1.20595	0	0	uncharacterized WD repeat-containing protein alr3466
LOC103321435	LG2:15992260-15994966	-	0.480468	1.10887	1.20658	4.22e-06	9.88e-06	phosphomannomutase/phosphoglucomutase
LOC103332890	LG5:21921096-21922886	-	23.0817	53.2896	1.2071	0	0	expansin-A8
LOC103334648	LG6:4552364-4556911	-	41.3594	95.5093	1.20743	4.44e-16	2.15e-15	tetraketide alpha-pyrone reductase 1-like
LOC103337872	LG7:11416945-11419083	-	4.01894	9.31772	1.21316	0	0	protein IQ-DOMAIN 1-like
LOC103324396	LG3:291479-296482	+	3.52295	8.17047	1.21363	0	0	protein ENDOSPERM DEFECTIVE 1-like
LOC103324582	LG3:1233282-1235611	+	2.21234	5.1341	1.21454	0	0	uncharacterized LOC103324582
LOC103344326	NW_007363596.1:23-1328	-	2.72174	6.31845	1.21504	0	0	uncharacterized LOC103344326
LOC103333295	LG5:23839964-23842480	-	7.32699	17.0131	1.21536	0	0	cytochrome P450 704C1-like
LOC103328399	LG4:9435355-9436551	-	4.37997	10.174	1.2159	0	0	zinc finger CCCH domain-containing protein 2-like
LOC107881595	LG7:9295909-9298564	+	0.591018	1.37346	1.21654	2.49e-05	5.44e-05	pentatricopeptide repeat-containing protein At4g13650-like
LOC103332806	LG5:21412333-21413175	-	2.8602	6.65042	1.21733	4.51e-12	1.61e-11	RING-H2 finger protein ATL66
LOC103328372	LG4:8630560-8632272	+	0.32314	0.75156	1.21773	0.00051572	0.000976362	reticuline oxidase-like protein
LOC103338836	LG7:16299279-16301948	-	0.445647	1.03682	1.2182	1.31e-06	3.19e-06	LEAF RUST 10 DISEASE-RESISTANCE LOCUS RECEPTOR-LIKE PROTEIN KINASE-like 2.1
LOC103330459	LG1:1057545-1059634	-	138.527	322.842	1.22067	6.66e-16	2.94e-15	isoleucine N-monooxygenase 2-like
LOC103325579	LG3:7693022-7696413	+	0.444617	1.03733	1.22224	0.000399003	0.00076788	NAC domain-containing protein 86
LOC103334892	LG6:5845232-5848339	-	1.01667	2.37264	1.22265	3.43e-11	1.16e-10	lysine histidine transporter-like 8
LOC103340051	LG8:10653668-10656062	+	0.974612	2.27551	1.22329	4.62e-06	1.08e-05	60S ribosomal protein L18a-like
LOC103329307	LG4:17534284-17538210	+	0.239418	0.559475	1.22454	1.98e-05	4.38e-05	cellulose synthase-like protein B4
LOC103329319	LG4:17611829-17618791	-	0.673465	1.57406	1.22482	1.16e-09	3.58e-09	chitin elicitor receptor kinase 1
LOC103336651	LG7:551141-554079	+	20.6984	48.4009	1.22552	0	0	glyceraldehyde-3-phosphate dehydrogenase B, chloroplastic
LOC103320730	LG2:12370996-12371554	+	0.862662	2.01869	1.22655	0.000264199	0.000518949	uncharacterized LOC103320730
LOC103342079	NW_007362498.1:219095-220199	-	4.57582	10.7199	1.22819	4.44e-16	2.15e-15	zinc transporter 5-like
LOC107881872	NW_007362507.1:382360-385624	-	0.771698	1.80804	1.22832	1.88e-06	4.53e-06	uncharacterized LOC107881872
LOC103335623	LG6:10817279-10820331	+	3.59093	8.42713	1.23068	0	0	putative polyol transporter 1
LOC103337412	LG7:8125677-8128799	+	6.44066	15.1215	1.23132	0	0	UDP-galactose/UDP-glucose transporter 4-like
LOC103321476	LG2:16555235-16557672	-	0.901645	2.12057	1.23382	7.61e-13	2.86e-12	none
LOC103338401	LG7:14308890-14310618	-	2.32677	5.47634	1.23488	0	0	aldose 1-epimerase
LOC103333173	LG5:23144734-23149070	+	0.770324	1.81378	1.23546	9.02e-14	3.58e-13	protein DETOXIFICATION 35-like
LOC103342605	NW_007362504.1:64534-67087	+	29.7171	70.099	1.2381	0	0	uncharacterized LOC103342605
LOC103342423	NW_007362501.1:549959-551501	+	1.80618	4.26159	1.23845	1.51e-14	6.24e-14	uncharacterized LOC103342423
LOC103324692	LG3:1299219-1300173	+	0.642239	1.51553	1.23863	1.68e-05	3.73e-05	transcription factor DYT1
LOC103339665	LG8:7936069-7937853	-	0.664092	1.56797	1.23944	3.19e-08	8.84e-08	4-coumarate--CoA ligase-like 6
LOC103320887	LG1:3512901-3517181	+	0.239978	0.568006	1.24301	1.04e-05	2.35e-05	phosphoinositide phospholipase C 2-like
LOC103318945	LG2:458390-461524	+	0.64141	1.51977	1.24453	2.31e-12	8.41e-12	16.9 kDa class I heat shock protein 1-like
LOC103320174	LG2:9290045-9293345	+	0.279171	0.662207	1.24613	4.14e-05	8.85e-05	proline-rich receptor-like protein kinase PERK15
LOC103331581	LG5:13146447-13151191	-	0.44944	1.06725	1.24769	3.76e-11	1.27e-10	TMV resistance protein N-like
LOC103337229	LG7:6105348-6110822	+	0.858543	2.04277	1.25057	5.41e-12	1.92e-11	probable trehalose-phosphate phosphatase F
LOC103324350	LG1:5639294-5643159	-	2.40928	5.73494	1.25118	0	0	uncharacterized LOC103324350
LOC103343754	NW_007362712.1:10224-20108	+	0.215395	0.513161	1.25242	9.95e-12	3.49e-11	uncharacterized LOC103343754
LOC103343773	NW_007362721.1:6967-8220	-	1.28942	3.07197	1.25244	4.44e-16	2.15e-15	subtilisin-like protease SBT4.3
LOC103340412	LG8:12477522-12479662	-	14.4	34.312	1.25264	0	0	protein POLLENLESS 3-LIKE 2
LOC103322439	LG1:4541595-4544878	-	0.373033	0.891306	1.25662	1.64e-05	3.64e-05	laccase-17-like
LOC103328770	LG4:14021812-14023211	+	2.05549	4.91307	1.25715	1.85e-12	6.79e-12	xyloglucan endotransglucosylase/hydrolase 2-like
LOC103330017	LG4:21977735-21978808	+	6.49602	15.5414	1.25849	0	0	uncharacterized LOC103330017
LOC103339779	LG1:21256972-21260105	-	0.569277	1.36413	1.26078	3.13e-08	8.69e-08	UNC93-like protein 3
LOC103319665	LG2:5894906-5896544	-	0.51946	1.24491	1.26096	2.03e-05	4.47e-05	7-deoxyloganetin glucosyltransferase-like
LOC103325458	LG3:6627320-6634487	+	0.197141	0.47252	1.26115	0.000186501	0.000371746	protein ROOT HAIR DEFECTIVE 3 homolog 2-like
LOC103323057	LG2:31836651-31838289	-	0.82334	1.97442	1.26187	4.18e-06	9.78e-06	sucrose synthase 2
LOC103334121	LG6:1585077-1586851	-	5.47742	13.1527	1.26379	0	0	uncharacterized LOC103334121
LOC103325440	LG3:6445821-6447183	+	2.66191	6.4003	1.26568	0	0	protein EXORDIUM-like 7
LOC103343858	NW_007362769.1:142-5774	-	2.52862	6.08397	1.26667	0	0	TMV resistance protein N-like
LOC103323278	LG2:33435059-33442913	-	0.241647	0.581878	1.26782	2.68e-07	6.92e-07	pleiotropic drug resistance protein 3-like
LOC103339663	LG8:7846237-7849618	+	0.825001	1.98862	1.2693	1.16e-10	3.81e-10	IQ domain-containing protein IQM6
LOC107880241	LG2:2148159-2153189	-	1.17004	2.82047	1.26937	0	0	TMV resistance protein N-like
LOC103332840	LG5:21620689-21623771	-	8.42111	20.3284	1.27142	0	0	probably inactive leucine-rich repeat receptor-like protein kinase IMK2
LOC103339108	LG8:2109892-2110548	+	1.34757	3.26593	1.27713	5.83e-05	0.000122519	uncharacterized LOC103339108
LOC103339984	LG1:21371179-21378104	-	12.6147	30.5871	1.27781	2.22e-16	1.57e-15	125 kDa kinesin-related protein
LOC103321832	LG2:18818839-18820821	+	12.3152	29.8683	1.27817	0	0	GDSL esterase/lipase At3g26430-like
LOC103328378	LG4:8905482-8908310	+	0.265285	0.64381	1.27909	1.04e-05	2.36e-05	G-type lectin S-receptor-like serine/threonine-protein kinase At2g19130
LOC103331566	LG5:12983835-12996971	+	0.463893	1.12683	1.2804	1.66e-06	4.01e-06	UPF0481 protein At3g47200-like
LOC103326024	LG3:10534724-10538677	-	0.173676	0.422027	1.28094	0.000376189	0.000725743	glutamate receptor 2.8-like
LOC103339389	LG8:6278440-6281175	-	0.602771	1.46598	1.28219	1.73e-11	5.97e-11	disease resistance protein RGA2-like
LOC103323444	LG2:34995410-34997054	+	0.469311	1.14175	1.28263	0.000371582	0.00071744	transcription factor MYB36-like
LOC103319364	LG2:3769213-3774194	-	0.581354	1.4144	1.2827	1.1e-11	3.85e-11	serine/threonine-protein phosphatase 7-like
LOC103333154	LG5:23138254-23140638	+	8.86457	21.5738	1.28316	0	0	probable WRKY transcription factor 70
LOC103328074	LG4:5703719-5706703	-	0.260229	0.633917	1.28451	2.93e-06	6.95e-06	putative disease resistance protein RGA3
LOC103325804	LG3:9182992-9183975	+	5.00805	12.2132	1.28612	0	0	glucan endo-1,3-beta-glucosidase
LOC103342958	NW_007362513.1:44337-50704	+	1.42497	3.47951	1.28795	0	0	protein STRICTOSIDINE SYNTHASE-LIKE 2
LOC103326427	LG3:13726035-13731133	-	3.66508	8.97471	1.29202	0	0	dihydrolipoyllysine-residue succinyltransferase component of 2-oxoglutarate dehydrogenase complex 2, mitochondrial-like
LOC103338280	LG7:13581619-13584290	-	8.84296	21.6786	1.29367	0	0	protein EDS1L-like
LOC103334960	LG1:17724091-17729086	-	3.58623	8.79508	1.29423	0	0	uncharacterized protein At4g38062
LOC103331665	LG5:13849418-13851904	-	4.43313	10.8788	1.29513	0	0	benzyl alcohol O-benzoyltransferase
LOC103338880	LG1:20631070-20633145	-	2.3365	5.7415	1.29708	0	0	aldo-keto reductase family 4 member C9-like
LOC103323917	LG2:39070779-39072131	+	3.10155	7.62705	1.29814	0	0	uncharacterized LOC103323917
LOC103332748	LG5:21046494-21048350	+	2.74264	6.74553	1.29836	0	0	uncharacterized acetyltransferase At3g50280
LOC107880069	LG2:12022840-12027113	-	1.48114	3.64583	1.29953	5.17e-14	2.08e-13	uncharacterized LOC107880069
LOC103335003	LG6:6164048-6167661	+	3.22358	7.93586	1.29972	0	0	uncharacterized LOC103335003
LOC103331219	LG5:9302625-9306030	-	2.07924	5.12047	1.30022	0	0	protein DMR6-LIKE OXYGENASE 2-like
LOC103334398	LG6:3211947-3213026	+	0.900719	2.21941	1.30103	1.04e-05	2.36e-05	pleiotropic drug resistance protein 1-like
LOC103325249	LG3:4847637-4849579	+	0.37897	0.934301	1.30181	3.19e-05	6.9e-05	cationic amino acid transporter 1-like
LOC103333335	LG5:24058497-24065320	+	2.95424	7.28828	1.30279	0	0	probable serine/threonine protein kinase IRE
LOC103334949	LG6:6068465-6071438	+	1.96091	4.84013	1.30352	0	0	branched-chain-amino-acid aminotransferase 6-like
LOC103329949	LG4:21543383-21545136	-	0.413341	1.02246	1.30664	9.31e-06	2.11e-05	glycerol-3-phosphate 2-O-acyltransferase 6-like
LOC103324925	LG3:3071490-3098063	+	4.33025	10.7261	1.30861	0	0	probable leucine-rich repeat receptor-like serine/threonine-protein kinase At3g14840
LOC103325850	LG3:9572742-9574174	-	1.75303	4.34813	1.31054	7.35e-12	2.6e-11	probable glutathione S-transferase
LOC107881828	NW_007362499.1:1043317-1045870	-	1.08966	2.7088	1.31378	9.16e-09	2.64e-08	putative pentatricopeptide repeat-containing protein At1g13630
LOC103329573	LG4:19171650-19174032	+	16.0308	39.9136	1.31604	2.22e-16	1.57e-15	alpha-1,4-glucan-protein synthase [UDP-forming] 1
LOC103340277	LG8:11026295-11029942	+	0.294025	0.732253	1.3164	1.47e-05	3.28e-05	uncharacterized LOC103340277
LOC103334876	LG6:5751477-5753218	-	0.410197	1.02264	1.3179	2.85e-05	6.2e-05	(RS)-norcoclaurine 6-O-methyltransferase-like
LOC103343991	NW_007362876.1:3754-7633	-	0.478592	1.19482	1.31992	3.06e-07	7.87e-07	protein HOTHEAD-like
LOC103321471	LG2:16500410-16503202	-	9.45194	23.6785	1.3249	0	0	14-3-3-like protein GF14 iota
LOC103331659	LG5:13708729-13710368	-	0.485795	1.21868	1.3269	2.35e-07	6.1e-07	phospholipase A(1) DAD1, chloroplastic-like
LOC103321550	LG2:16983152-16985214	+	0.563925	1.42034	1.33266	6.49e-09	1.89e-08	uncharacterized LOC103321550
LOC103341656	NW_007362496.1:1384666-1385604	-	0.473697	1.19618	1.33639	0.000329765	0.000640415	rust resistance kinase Lr10-like
LOC103328986	LG4:15739281-15741003	+	0.394495	0.996489	1.33685	1.35e-06	3.29e-06	UDP-glycosyltransferase 71A16-like
LOC103324156	LG1:5504719-5508150	-	0.143249	0.362363	1.33891	4.64e-05	9.87e-05	probable LRR receptor-like serine/threonine-protein kinase At3g47570
LOC103321501	LG2:16720202-16722319	+	0.586095	1.48396	1.34024	1.77e-06	4.27e-06	putative SNAP25 homologous protein SNAP30
LOC103330682	LG5:2254344-2259818	-	1.18892	3.01244	1.34128	0	0	putative disease resistance RPP13-like protein 1
LOC103326339	LG3:12189775-12192764	-	3.41318	8.65068	1.3417	0	0	beta-glucosidase 18-like
LOC103342459	NW_007362501.1:430070-439814	+	1.41898	3.59769	1.34221	0	0	putative calcium-transporting ATPase 11, plasma membrane-type
LOC103341611	NW_007362496.1:2080306-2081217	+	2.02493	5.14216	1.3445	2.17e-11	7.47e-11	MLP-like protein 28
LOC103340423	LG8:11792157-11795998	-	10.8791	27.6381	1.34509	2.22e-16	1.57e-15	glutamate receptor 3.6-like
LOC103324830	LG3:1999826-2004650	-	0.58477	1.48613	1.34562	1.52e-07	4.01e-07	putative uncharacterized protein YGR160W
LOC103329647	LG4:19695541-19698597	+	0.791331	2.0158	1.349	2.73e-10	8.75e-10	protein trichome birefringence-like 19
LOC103324101	LG2:40454676-40458154	-	14.0816	35.917	1.35085	2.22e-16	1.57e-15	inorganic phosphate transporter 1-4-like
LOC103329148	LG4:16269968-16276820	+	2.66391	6.79932	1.35184	0	0	uncharacterized LOC103329148
LOC103331944	LG5:16153680-16156647	+	12.0491	30.8176	1.35482	0	0	subtilisin-like protease SBT1.1
LOC103343873	NW_007362773.1:17336-19081	-	0.937739	2.39876	1.35503	2.88e-10	9.22e-10	protein DMR6-LIKE OXYGENASE 2-like
LOC103328926	LG4:15271020-15271567	-	16.7976	42.9726	1.35517	0	0	uncharacterized LOC103328926
LOC103333444	LG5:24217084-24218686	+	0.925227	2.36868	1.3562	4.47e-08	1.23e-07	probable aquaporin TIP5-1
LOC103322508	LG2:26506917-26510645	-	3.79498	9.71928	1.35676	0	0	extensin-2-like
LOC103325124	LG3:4287231-4289969	-	1.23325	3.15869	1.35687	0	0	uncharacterized LOC103325124
LOC103340246	LG8:10231704-10234899	+	4.2635	10.9295	1.35811	0	0	uncharacterized LOC103340246
LOC103330561	LG5:803413-809068	-	24.1422	61.9393	1.3593	2.22e-16	1.57e-15	linoleate 13S-lipoxygenase 2-1, chloroplastic-like
LOC103326204	LG3:11870468-11871441	-	1.57451	4.04189	1.36013	9.61e-13	3.59e-12	L-type lectin-domain containing receptor kinase VII.1-like
LOC103331501	LG5:12460862-12464571	+	0.20735	0.532331	1.36025	1.49e-06	3.6e-06	putative disease resistance protein At1g50180
LOC103336586	LG6:21156592-21162878	-	1.24549	3.20119	1.36189	0	0	TMV resistance protein N-like
LOC103328342	LG4:8627793-8630131	-	1.49766	3.8517	1.36278	0	0	F-box/kelch-repeat protein At3g06240-like
LOC103321873	LG2:19284875-19286739	+	1.26326	3.25067	1.36359	2.07e-14	8.45e-14	vignain-like
LOC103321994	LG2:20243790-20245914	-	10.7297	27.712	1.36889	0	0	geraniol 8-hydroxylase-like
LOC103319344	LG2:3635328-3642123	-	2.09661	5.41689	1.36941	0	0	ankyrin repeat-containing protein At3g12360-like
LOC103327759	LG4:2518095-2522851	+	0.222885	0.576538	1.37112	3.33e-06	7.85e-06	ABC transporter B family member 19-like
LOC103321024	LG1:3142952-3144187	+	1.86918	4.83571	1.37133	0	0	uncharacterized LOC103321024
LOC103338821	LG7:16106613-16108371	+	0.751032	1.94346	1.37168	1.24e-08	3.55e-08	probable S-adenosylmethionine-dependent methyltransferase At5g38100
LOC103331780	LG5:14935240-14943373	+	0.202336	0.523932	1.37263	8.05e-05	0.00016664	protein transport Sec1a
LOC107880784	LG3:3089749-3092432	+	3.68332	9.54407	1.3736	0	0	probable LRR receptor-like serine/threonine-protein kinase At1g07650
LOC103342901	NW_007362511.1:22986-25970	-	6.37843	16.5845	1.37857	0	0	probably inactive leucine-rich repeat receptor-like protein kinase IMK2
LOC103325984	LG3:10155896-10157981	-	0.857206	2.23023	1.37948	3.03e-11	1.03e-10	F-box/LRR-repeat protein At4g14103-like
LOC103327868	LG4:4168426-4169444	+	1.89716	4.94406	1.38186	5.09e-11	1.71e-10	mavicyanin
LOC103327487	LG4:1134070-1142422	+	0.521828	1.36272	1.38484	0	0	uncharacterized LOC103327487
LOC103335430	LG6:8997251-9011681	+	3.85533	10.0886	1.3878	0	0	phragmoplast orienting kinesin 2
LOC103344182	NW_007363220.1:1-3517	+	0.752066	1.96837	1.38807	6.31e-12	2.24e-11	SUPPRESSOR OF ABI3-5-like
LOC103319963	LG2:7848789-7849896	+	351.456	920.923	1.38974	4.44e-16	2.15e-15	BURP domain protein RD22-like
LOC103342885	NW_007362509.1:160693-163563	+	0.741069	1.94558	1.39252	0	0	probable disease resistance protein At5g63020
LOC103334340	LG1:17093774-17095828	-	0.863307	2.26819	1.3936	8.54e-08	2.29e-07	uncharacterized LOC103334340
LOC103343089	NW_007362528.1:7681-10271	-	0.816488	2.14853	1.39585	2.37e-12	8.62e-12	none
LOC103319972	LG2:8007882-8028725	+	14.5652	38.353	1.39682	2.22e-16	1.57e-15	BURP domain protein RD22-like
LOC103333403	LG5:24550640-24552624	-	1.53668	4.05568	1.40012	0	0	uncharacterized LOC103333403
LOC103330549	LG5:658188-665852	-	1.20765	3.18791	1.4004	2.25e-13	8.72e-13	endochitinase A-like
LOC103331579	LG5:13095230-13098818	-	0.408745	1.08142	1.40365	1.87e-10	6.04e-10	TMV resistance protein N-like
LOC103322139	LG2:21152893-21157512	+	0.323624	0.856602	1.40431	2.8e-07	7.23e-07	protein MICRORCHIDIA 7
LOC103343389	NW_007362579.1:8140-9961	-	0.503287	1.33549	1.40791	2.65e-05	5.78e-05	uncharacterized LOC103343389
LOC103330255	LG1:11915642-11917838	+	14.9995	39.8094	1.40819	0	0	GDSL esterase/lipase At1g71250-like
LOC103326039	LG1:7279775-7281855	+	2.82981	7.52181	1.41037	0	0	xyloglucan endotransglucosylase/hydrolase protein 31-like
LOC103318587	LG1:24855329-24857266	-	0.396171	1.05325	1.41066	4.89e-07	1.24e-06	probable LRR receptor-like serine/threonine-protein kinase RKF3
LOC103337153	LG7:5407006-5410732	+	5.35883	14.3001	1.41604	0	0	probable pectinesterase 68
LOC107880260	LG2:8392336-8396099	-	0.468241	1.24963	1.41618	5.9e-07	1.48e-06	UPF0481 protein At3g47200-like
LOC103330569	LG5:1108217-1110813	+	0.625363	1.67007	1.41714	1.77e-06	4.27e-06	cytochrome P450 705A5-like
LOC103328490	LG4:10460739-10462578	-	1.11833	2.9905	1.41904	1.26e-12	4.68e-12	trans-resveratrol di-O-methyltransferase-like
LOC103341755	NW_007362497.1:468411-472502	-	7.07104	18.9102	1.41917	0	0	beta-fructofuranosidase, insoluble isoenzyme 1-like
LOC103335714	LG6:11682130-11686656	-	1.25617	3.36071	1.41974	0	0	purple acid phosphatase 2-like
LOC103327635	LG4:2903781-2904946	-	2.61256	6.99255	1.42036	0	0	auxin-binding protein ABP19a
LOC103342127	NW_007362499.1:123028-126030	-	2.99338	8.01447	1.42083	0	0	serine/threonine-protein kinase-like protein CCR1
LOC103324323	LG2:41910405-41912218	-	0.719819	1.93057	1.42332	6.65e-09	1.94e-08	putative F-box protein PP2-B12
LOC103324751	LG1:5748369-5750458	-	1.94495	5.22355	1.4253	0	0	pentatricopeptide repeat-containing protein At1g63330-like
LOC103338766	LG7:16273086-16278421	-	5.91619	15.9181	1.42793	0	0	kinesin-like protein NACK1
LOC103333070	LG5:21860923-21867711	-	1.15777	3.11829	1.42941	0	0	none
LOC107881337	LG6:5890053-5891120	+	0.489732	1.31931	1.42972	1.66e-05	3.7e-05	putative nuclease HARBI1
LOC103333906	LG6:667134-667902	+	4.92559	13.2978	1.43282	0	0	protein RALF-like 33
LOC103334397	LG6:3211135-3224613	+	1.1808	3.20167	1.43906	0	0	pleiotropic drug resistance protein 1-like
LOC103331500	LG5:12423381-12439134	+	0.994078	2.69584	1.43931	0	0	probable disease resistance RPP8-like protein 2
LOC103342977	NW_007362515.1:93227-99655	+	1.30637	3.54391	1.43978	0	0	probable protein S-acyltransferase 1
LOC103341383	NW_007362496.1:62657-66500	-	0.242252	0.658012	1.44161	0.000174011	0.000348217	nucleolin-like
LOC103335161	LG6:7459394-7461789	-	0.526861	1.4333	1.44385	9.86e-05	0.000202328	uncharacterized LOC103335161
LOC103321453	LG2:16355655-16356496	+	0.915898	2.49205	1.44407	7.65e-08	2.06e-07	germin-like protein subfamily 1 member 1
LOC103343636	NW_007362649.1:64-1056	+	1.09908	2.99341	1.4455	4.83e-07	1.22e-06	glutamate receptor 2.7-like
LOC103337013	LG7:4237809-4239808	+	0.778286	2.11978	1.44554	3.62e-09	1.08e-08	expansin-like B1
LOC103325642	LG3:7851056-7851918	+	1.37108	3.73474	1.44569	7.67e-07	1.91e-06	uncharacterized LOC103325642
LOC103328321	LG4:8361681-8364223	+	0.358876	0.977596	1.44575	7.45e-07	1.86e-06	peroxidase P7-like
LOC103339355	LG8:5849682-5850941	+	2.20901	6.02396	1.44732	0	0	uncharacterized LOC103339355
LOC103318829	LG1:26621057-26623363	-	1.42723	3.89241	1.44744	1.88e-13	7.34e-13	uncharacterized LOC103318829
LOC103337847	LG7:11295304-11296964	-	3.42317	9.3435	1.44863	0	0	protein yippee-like At4g27745
LOC103323832	LG2:38713732-38716896	+	25.9484	71.0154	1.45249	2.22e-16	1.57e-15	protein SIEVE ELEMENT OCCLUSION B-like
LOC103330560	LG5:786357-788453	-	0.747533	2.04741	1.45359	9.82e-11	3.23e-10	uncharacterized LOC103330560
LOC103325987	LG3:10159248-10161997	-	1.52873	4.19662	1.45689	0	0	F-box/LRR-repeat protein At4g14103-like
LOC103334248	LG6:1981882-1984916	-	0.322823	0.889347	1.462	1.65e-09	5.02e-09	pentatricopeptide repeat-containing protein At3g63370, chloroplastic
LOC103337634	LG7:9951052-9954114	-	4.98624	13.7614	1.4646	0	0	60S ribosomal protein L18a-like
LOC103343216	NW_007362546.1:33504-37595	-	0.414656	1.14605	1.46668	3.35e-09	9.97e-09	beta-glucosidase BoGH3B-like
LOC103335385	LG6:8792243-8793993	-	0.418003	1.15658	1.46828	3.75e-06	8.82e-06	TMV resistance protein N-like
LOC103329965	LG4:21657312-21658078	-	3.58572	9.92846	1.46931	0	0	uncharacterized LOC103329965
LOC103321675	LG2:16799948-16801153	+	0.504425	1.398	1.47065	1.37e-09	4.18e-09	EGF domain-specific O-linked N-acetylglucosamine transferase-like
LOC103327778	LG4:2880117-2884011	-	0.153895	0.427511	1.47402	1.32e-06	3.22e-06	probable disease resistance protein RF9
LOC103329700	LG4:19780171-19783509	+	0.204153	0.567715	1.47552	7.43e-05	0.000154373	protein GAMETE EXPRESSED 3
LOC107880396	LG2:2147041-2148427	-	1.28293	3.57358	1.47793	6.66e-16	2.94e-15	uncharacterized LOC107880396
LOC103331440	LG1:13557854-13559902	+	1.5001	4.19665	1.48418	2.22e-16	1.57e-15	3-dehydrosphinganine reductase TSC10A-like
LOC103344281	NW_007363472.1:272-1230	-	2.24964	6.3273	1.49189	0	0	secoisolariciresinol dehydrogenase-like
LOC103334701	LG6:4227295-4229285	-	1.98071	5.57774	1.49366	0	0	TMV resistance protein N-like
LOC103321061	LG1:3296829-3299787	-	0.151283	0.426358	1.49481	8.11e-05	0.000167811	uncharacterized LOC103321061
LOC107882074	NW_007363524.1:7-1250	+	0.319427	0.90248	1.49841	8.81e-05	0.000181598	none
LOC103319353	LG2:3681488-3688993	-	0.107872	0.305102	1.49996	0.000494276	0.000937263	disease resistance protein RGA2-like
LOC103318954	LG1:2245169-2251882	-	1.65785	4.68899	1.49997	0	0	mediator of RNA polymerase II transcription subunit 15a-like
LOC103324001	LG2:39705373-39709967	+	0.235295	0.666084	1.50123	1.38e-05	3.08e-05	sulfate transporter 3.1-like
LOC103336832	LG7:2541547-2546430	+	10.0323	28.4184	1.50217	0	0	cellulose synthase-like protein D3
LOC103320324	LG2:10075048-10077062	+	1.30807	3.70687	1.50276	1.57e-12	5.78e-12	B3 domain-containing protein At3g19184-like
LOC103342705	LG1:22609559-22612456	-	0.716131	2.03842	1.50915	3.31e-08	9.16e-08	acid phosphatase 1
LOC103343913	NW_007362811.1:16779-17204	-	5.48724	15.6237	1.50959	0	0	cytochrome P450 714C2-like
LOC103329535	LG4:18960895-18964523	-	1.45902	4.16051	1.51176	0	0	secretory carrier-associated membrane protein 1
LOC103319752	LG2:6623687-6625445	+	0.772444	2.20525	1.51344	2.28e-12	8.28e-12	BTB/POZ domain-containing protein At4g08455-like
LOC103338785	LG7:16387056-16388118	-	0.247907	0.708115	1.51418	0.000277984	0.000544119	VQ motif-containing protein 20
LOC103334572	LG6:3415936-3421862	-	0.270371	0.773352	1.51618	1.67e-14	6.85e-14	probable LRR receptor-like serine/threonine-protein kinase At4g08850
LOC103323914	LG2:39053114-39063337	+	18.7083	53.7503	1.52259	0	0	uncharacterized LOC103323914
LOC103323693	LG1:4455248-4457700	-	0.660626	1.90317	1.5265	1.49e-06	3.6e-06	putative pentatricopeptide repeat-containing protein At1g12700, mitochondrial
LOC103344474	LG1:1776332-1778504	-	0.345923	1.00556	1.53948	2.5e-05	5.47e-05	uncharacterized LOC103344474
LOC103321147	LG2:14804918-14806155	-	4.91335	14.3044	1.54168	0	0	uncharacterized LOC103321147
LOC103326669	LG3:15686649-15697837	-	0.338385	0.986037	1.54298	1.88e-07	4.92e-07	F-box/kelch-repeat protein At3g06240-like
LOC103339488	LG8:6384413-6386949	-	0.611795	1.78444	1.54435	0	0	putative disease resistance protein RGA4
LOC103342310	LG1:22374161-22377354	-	0.193372	0.567727	1.55382	1.26e-07	3.35e-07	probable LRR receptor-like serine/threonine-protein kinase At3g47570
LOC103330258	LG4:22972945-22974087	-	0.547713	1.61012	1.55568	2.43e-07	6.3e-07	receptor-like protein kinase FERONIA
LOC103336752	LG7:1021515-1033901	+	0.40176	1.18132	1.556	0	0	uncharacterized LOC103336752
LOC103319932	LG2:7579224-7583658	-	0.174986	0.515116	1.55766	2.03e-08	5.71e-08	probable leucine-rich repeat receptor-like protein kinase At1g35710
LOC103341853	NW_007362497.1:1574329-1577785	-	1.82292	5.37581	1.56023	0	0	carbonic anhydrase 2-like
LOC103326243	LG3:12198738-12202783	-	0.983165	2.90131	1.5612	0	0	beta-glucosidase 18-like
LOC103339974	LG8:10088097-10091113	+	9.78075	28.8654	1.56132	0	0	L-ascorbate oxidase homolog
LOC103320990	LG2:13725439-13727301	+	0.45303	1.33801	1.56241	1.22e-08	3.49e-08	putative clathrin assembly protein At1g25240
LOC103340952	LG8:15053475-15057808	-	0.343478	1.01566	1.56413	4.44e-16	2.15e-15	ARF guanine-nucleotide exchange factor GNL2
LOC103330099	LG4:22692094-22694059	-	0.566035	1.67567	1.56577	6.21e-11	2.07e-10	UDP-glycosyltransferase 83A1-like
LOC103321617	LG2:17532658-17535500	-	1.47439	4.36485	1.56581	0	0	SNF1-related protein kinase regulatory subunit gamma-1-like
LOC103323409	LG2:33859683-33861148	+	0.196685	0.584852	1.57219	0.000277984	0.000544119	glutamate receptor 2.8-like
LOC103334453	LG6:3708099-3708758	+	0.515648	1.53531	1.57407	0.000465551	0.000886424	uncharacterized LOC103334453
LOC103342856	NW_007362508.1:312597-314514	+	0.51713	1.54067	1.57496	1.04e-10	3.41e-10	probable endo-1,3(4)-beta-glucanase ARB_01444
LOC103329013	LG1:10126674-10128848	-	1.54382	4.6018	1.57569	0	0	secoisolariciresinol dehydrogenase-like
LOC103340975	LG8:15243596-15246551	+	0.25669	0.765552	1.57648	1.34e-07	3.53e-07	rop guanine nucleotide exchange factor 9
LOC103341791	NW_007362497.1:890702-892164	-	2.12335	6.33477	1.57695	0	0	uncharacterized protein At3g28850
LOC103330544	LG1:12165730-12166328	+	0.431488	1.28917	1.57905	0.000465551	0.000886424	lamin-like protein
LOC103322671	LG1:4887895-4889920	-	10.5831	31.7184	1.58356	0	0	12S seed storage protein CRD-like
LOC103331584	LG1:13972843-13975621	+	0.98364	2.94971	1.58437	1.22e-08	3.49e-08	probable WRKY transcription factor 51
LOC107881254	LG1:2516290-2517932	-	0.555619	1.66628	1.58446	5.2e-11	1.75e-10	uncharacterized LOC107881254
LOC103323950	LG2:39240055-39245865	+	0.420383	1.26494	1.58929	3.11e-15	1.33e-14	acylamino-acid-releasing enzyme-like
LOC103323246	LG2:33236220-33238780	+	0.537716	1.61999	1.59107	5.36e-08	1.46e-07	ADP-ribosylation factor-like
LOC103325512	LG3:6982800-6984104	-	0.372064	1.12129	1.59153	2.62e-06	6.24e-06	protein UNUSUAL FLORAL ORGANS-like
LOC103321730	LG2:18108811-18114022	-	3.28267	9.92015	1.59549	0	0	potassium transporter 6
LOC103319966	LG2:7883915-7885069	+	217.838	660.016	1.59924	4.44e-16	2.15e-15	BURP domain protein RD22-like
LOC103338437	LG7:14314099-14319003	-	0.117121	0.355234	1.60077	0.000141181	0.000285227	ABC transporter A family member 12-like
LOC103341514	NW_007362496.1:1398827-1401842	-	0.871676	2.64587	1.60188	0	0	LEAF RUST 10 DISEASE-RESISTANCE LOCUS RECEPTOR-LIKE PROTEIN KINASE-like 2.4
LOC103327894	LG4:4169814-4172165	-	0.304227	0.926546	1.60671	2.79e-07	7.21e-07	ankyrin repeat-containing protein At3g12360-like
LOC103337750	LG7:10625140-10629150	-	0.353625	1.0773	1.60713	4.16e-06	9.75e-06	calcineurin B-like protein 7
LOC103338025	LG7:12517745-12519901	+	0.532296	1.62468	1.60986	7.72e-10	2.4e-09	lysine histidine transporter 1-like
LOC107881811	NW_007362497.1:1499360-1499614	-	2.69	8.29347	1.62437	4.44e-06	1.04e-05	uncharacterized LOC107881811
LOC103319053	LG2:1237894-1241213	+	0.497906	1.53512	1.6244	9.45e-12	3.31e-11	COBRA-like protein 6
LOC103334710	LG6:4343851-4345509	+	4.91509	15.2191	1.63059	0	0	uncharacterized LOC103334710
LOC103323037	LG2:31756983-31758925	-	2.22874	6.9061	1.63164	0	0	protein DETOXIFICATION 55
LOC103321778	LG2:18509637-18511683	-	3.73401	11.5861	1.6336	0	0	galactinol synthase 1
LOC103339612	LG8:7950854-7953877	+	31.7264	98.5018	1.63447	2.22e-16	1.57e-15	fatty acyl-CoA reductase 2
LOC103340302	LG8:11697986-11699082	+	0.242885	0.754831	1.63588	0.00042078	0.00080702	uncharacterized LOC103340302
LOC103341796	NW_007362497.1:933463-934083	+	0.765258	2.37944	1.6366	1.18e-06	2.89e-06	uncharacterized LOC103341796
LOC103337223	LG7:6028212-6030786	+	0.279392	0.869562	1.638	0.000449474	0.000857883	flavin-containing monooxygenase FMO GS-OX-like 5
LOC103337238	LG7:6229604-6230722	+	1.98011	6.17635	1.64118	0	0	auxin-responsive protein SAUR36
LOC103341448	NW_007362496.1:944731-946706	+	16.3168	50.9521	1.64278	0	0	protein ASPARTIC PROTEASE IN GUARD CELL 1
LOC103335842	LG6:12024630-12025503	+	1.98246	6.1927	1.64328	0	0	auxin-induced protein 15A-like
LOC103335023	LG6:6525394-6528633	+	7.09791	22.1999	1.64509	0	0	uncharacterized LOC103335023
LOC103330504	LG5:667015-670147	+	2.22107	6.94805	1.64535	0	0	protein N-terminal asparagine amidohydrolase-like
LOC103320993	LG2:13733411-13735887	+	2.01536	6.31403	1.64753	0	0	PHD finger protein MALE STERILITY 1
LOC103327861	LG1:8887099-8898067	-	1.07212	3.35961	1.64783	0	0	probable LRR receptor-like serine/threonine-protein kinase At1g53420
LOC103325037	LG3:3851705-3857221	-	1.15647	3.62435	1.64799	0	0	ABC transporter B family member 9
LOC103329062	LG4:15553040-15554438	-	0.249751	0.78363	1.64968	2.83e-05	6.16e-05	wall-associated receptor kinase-like 9
LOC103335353	LG6:8657544-8662825	-	0.253403	0.796675	1.65256	3.32e-11	1.13e-10	disease resistance protein RPM1-like
LOC103323091	LG1:5141739-5142966	+	0.368717	1.16227	1.65635	2.83e-05	6.16e-05	uncharacterized protein YraH
LOC103333909	LG1:16494457-16496007	+	0.735018	2.3248	1.66125	9.45e-12	3.31e-11	peroxidase 17-like
LOC103343360	NW_007362572.1:34877-36106	+	0.535391	1.69518	1.66278	6.8e-05	0.000141839	uncharacterized LOC103343360
LOC103340569	LG1:20245564-20247515	-	0.28014	0.887226	1.66315	3.64e-07	9.3e-07	putative F-box/FBD/LRR-repeat protein At4g03220
LOC103324468	LG3:390779-393461	+	0.167779	0.531404	1.66325	0.00042078	0.00080702	interaptin-like
LOC103325072	LG3:3923784-3932472	-	0.919234	2.91326	1.66413	0	0	alpha,alpha-trehalose-phosphate synthase [UDP-forming] 1-like
LOC103335712	LG6:11653484-11658432	-	2.93516	9.30391	1.6644	0	0	purple acid phosphatase-like
LOC103342865	NW_007362509.1:170272-174440	+	0.378004	1.2031	1.67028	1.02e-14	4.27e-14	probable LRR receptor-like serine/threonine-protein kinase At1g51860
LOC103326705	LG3:16387649-16388609	-	4.5366	14.5105	1.67741	0	0	vegetative cell wall protein gp1-like
LOC103338250	LG7:13396568-13397745	+	0.458576	1.46744	1.67807	1.01e-07	2.69e-07	LOB domain-containing protein 27
LOC103342670	NW_007362505.1:338741-339935	-	2.95899	9.48046	1.67985	0	0	tryptophan synthase alpha chain-like
LOC103328714	LG4:13285575-13287529	+	0.157437	0.504635	1.68046	0.000301661	0.000588034	vacuolar amino acid transporter 1-like
LOC103332972	LG5:22564870-22567412	-	0.484818	1.55847	1.68462	2.74e-09	8.2e-09	uncharacterized LOC103332972
LOC103342893	LG1:22703338-22705247	+	0.775711	2.49505	1.68548	5.76e-12	2.05e-11	probable WRKY transcription factor 70
LOC103343250	NW_007362551.1:30262-31699	-	2.42916	7.82679	1.68796	0	0	trans-resveratrol di-O-methyltransferase-like
LOC103318980	LG2:683761-685467	-	0.155915	0.502409	1.68811	0.000445452	0.000850967	uncharacterized LOC103318980
LOC103337952	LG7:11946978-11948841	-	9.83485	31.7296	1.68986	0	0	cytochrome P450 71A1-like
LOC103330132	LG4:23020168-23023298	-	1.23538	3.98624	1.69007	0	0	receptor-like protein kinase FERONIA
LOC103327526	LG4:1926103-1932445	-	0.458783	1.48049	1.69019	3.84e-14	1.55e-13	protein STRUBBELIG-RECEPTOR FAMILY 5
LOC103342694	LG1:22607070-22608828	-	1.1011	3.56213	1.6938	4.44e-16	2.15e-15	V-type proton ATPase subunit E2
LOC103334238	LG6:1695939-1699950	-	0.0957458	0.310332	1.69653	0.000108609	0.000222182	G-type lectin S-receptor-like serine/threonine-protein kinase At1g11410
LOC103322796	LG2:29900074-29902092	+	0.470179	1.5244	1.69696	0.000173666	0.000347594	uncharacterized LOC103322796
LOC103328243	LG4:7483630-7497479	+	0.732027	2.37408	1.6974	0	0	serine/threonine-protein kinase svkA
LOC103335514	LG6:9899850-9901424	+	1.1695	3.80633	1.70251	0	0	none
LOC103342545	NW_007362502.1:550570-555757	+	0.161352	0.527059	1.70776	7.52e-08	2.03e-07	putative multidrug resistance protein
LOC103341065	LG8:15753125-15755352	-	0.726027	2.37346	1.7089	3.12e-13	1.2e-12	probable polygalacturonase At1g80170
LOC107880085	LG2:7207595-7208286	+	1.02918	3.37093	1.71165	1.11e-07	2.97e-07	none
LOC103337098	LG7:4438808-4441486	+	0.531912	1.74223	1.71168	4.23e-08	1.16e-07	uncharacterized LOC103337098
LOC103328071	LG4:5799736-5803175	-	0.53037	1.73945	1.71356	1.18e-06	2.89e-06	serine carboxypeptidase-like 18
LOC103342187	NW_007362499.1:558000-560155	+	0.994198	3.26132	1.71385	0	0	uncharacterized LOC103342187
LOC103326212	LG1:7541097-7542407	-	0.156015	0.511851	1.71404	0.000478779	0.000909578	uncharacterized LOC103326212
LOC103324243	LG2:41296434-41302057	-	0.32065	1.05281	1.71517	7.21e-12	2.55e-11	high mobility group B protein 15
LOC103319808	LG1:2791015-2793565	-	1.27817	4.20035	1.71643	0	0	uncharacterized LOC103319808
LOC103321544	LG2:16955794-16960088	-	0.0826403	0.271598	1.71655	7.96e-05	0.00016502	phosphate transporter PHO1 homolog 10
LOC103341706	NW_007362497.1:134535-139118	+	0.77122	2.54069	1.72001	3.16e-11	1.07e-10	cytokinin riboside 5'-monophosphate phosphoribohydrolase LOG7
LOC103327801	LG1:8694794-8696775	+	2.58683	8.5497	1.72469	0	0	pseudo histidine-containing phosphotransfer protein 5-like
LOC103325958	LG3:10022529-10025329	-	0.229568	0.760352	1.72775	3.39e-06	8e-06	probable leucine-rich repeat receptor-like serine/threonine-protein kinase At3g14840
LOC103323628	LG1:4413091-4415225	+	0.741174	2.45651	1.72873	0	0	probable LRR receptor-like serine/threonine-protein kinase At3g47570
LOC103329557	LG4:18899444-18904101	+	0.428121	1.41966	1.72945	1.18e-14	4.89e-14	probable cyclic nucleotide-gated ion channel 20, chloroplastic
LOC103327249	LG4:186774-188160	-	1.23426	4.1006	1.73218	0	0	chitinase 10
LOC103327976	LG4:5023079-5023801	-	3.87512	12.9465	1.74024	0	0	thionin-like protein 2
LOC103343893	NW_007362796.1:6619-9105	+	0.745951	2.49853	1.74393	0	0	TMV resistance protein N-like
LOC103327828	LG4:3914856-3917267	-	0.553443	1.86433	1.75215	3.15e-09	9.39e-09	reticulon-like protein B23
LOC103332360	LG5:18981822-18985328	-	0.532128	1.79324	1.75272	0	0	BTB/POZ domain-containing protein At5g03250
LOC103323435	LG2:34850369-34877138	+	0.0859781	0.290807	1.75802	0.000123103	0.000250127	cytosolic purine 5'-nucleotidase-like
LOC103344563	LG1:23800876-23802074	-	0.778075	2.63432	1.75945	1.82e-14	7.48e-14	vignain-like
LOC103329080	LG4:16022025-16022958	-	0.340119	1.15215	1.76022	4.74e-05	0.000100573	zinc finger MYM-type protein 1-like
LOC103338054	LG7:12712994-12714845	-	1.19854	4.06306	1.76129	0	0	cytochrome P450 94B3
LOC103318859	LG1:25877294-25879600	-	0.300966	1.02085	1.76209	0.000445452	0.000850967	KRR1 small subunit processome component homolog
LOC103325765	LG3:8115043-8116517	-	0.231059	0.783989	1.76257	1.88e-05	4.16e-05	BAHD acyltransferase At5g47980-like
LOC103324754	LG3:2171037-2172890	-	0.282091	0.960274	1.76728	4.51e-05	9.6e-05	heat stress transcription factor B-2a-like
LOC103333292	LG5:23818585-23820254	-	0.759339	2.59381	1.77226	0	0	3-ketoacyl-CoA synthase 5-like
LOC103329477	LG4:18502460-18512939	-	0.297555	1.01962	1.7768	0	0	uncharacterized LOC103329477
LOC103339781	LG8:8998822-9000047	-	0.966138	3.32304	1.7822	0	0	RING-H2 finger protein ATL52-like
LOC103324419	LG3:376871-378385	-	0.748406	2.59119	1.79172	0	0	probable F-box protein At4g22030
LOC103320806	LG2:12944209-12946637	+	0.480989	1.66736	1.79349	4.92e-12	1.75e-11	probable 1-acyl-sn-glycerol-3-phosphate acyltransferase 4
LOC103340866	LG8:14627905-14628965	-	2.61824	9.11767	1.80007	0	0	histidine-containing phosphotransfer protein 4-like
LOC103325792	LG3:8926017-8928067	-	0.35734	1.25874	1.8166	6.19e-08	1.68e-07	pyruvate kinase, cytosolic isozyme-like
LOC103320740	LG2:12418395-12420162	-	0.313119	1.10762	1.82268	3.49e-06	8.22e-06	probable WRKY transcription factor 40
LOC103320012	LG2:8268911-8271249	+	1.31746	4.67659	1.8277	0	0	leucine-rich repeat extensin-like protein 3
LOC103319859	LG2:7511587-7544836	-	0.274511	0.976675	1.83101	0	0	annexin D1
LOC103322115	LG2:21171059-21173430	-	0.104174	0.370774	1.83155	0.000123103	0.000250127	exocyst complex component EXO70B1
LOC103318716	LG1:25875668-25876793	-	0.698357	2.4859	1.83173	1.65e-07	4.32e-07	uncharacterized LOC103318716
LOC103331829	LG5:14768999-14773651	+	0.113098	0.403865	1.8363	3.26e-05	7.04e-05	zinc finger MYM-type protein 1-like
LOC103335266	LG6:8001787-8004948	+	0.454244	1.62406	1.83806	1.37e-09	4.18e-09	serine carboxypeptidase-like 18
LOC103318680	LG1:25666236-25667887	-	0.489314	1.75035	1.83881	1.6e-11	5.54e-11	AT-hook motif nuclear-localized protein 20
LOC103322955	LG2:30361531-30368340	-	0.57759	2.07429	1.8445	0	0	mediator of RNA polymerase II transcription subunit 33A
LOC103333315	LG5:23962706-23963686	-	0.457001	1.64424	1.84715	1.84e-08	5.19e-08	uncharacterized LOC103333315
LOC103338196	LG7:12162933-12163859	+	0.326153	1.17382	1.8476	3.26e-05	7.04e-05	cyclic nucleotide-gated ion channel 1-like
LOC103325582	LG3:7720196-7721979	+	0.207552	0.754457	1.86197	9.45e-07	2.33e-06	organic cation/carnitine transporter 3-like
LOC103330155	LG4:20484365-20486701	+	0.144714	0.526196	1.86239	0.000194462	0.000387035	cytochrome P450 724B1
LOC103322201	LG1:4302493-4305067	+	0.682631	2.51581	1.88184	8.89e-13	3.32e-12	uncharacterized LOC103322201
LOC103329601	LG1:1001723-1002582	+	0.874489	3.22324	1.882	2.47e-07	6.4e-07	none
LOC103332627	LG5:20480134-20482184	-	0.360178	1.33329	1.88821	7.39e-12	2.61e-11	uncharacterized LOC103332627
LOC103336314	LG6:18887007-18890160	+	0.221496	0.821577	1.89112	4.95e-09	1.45e-08	protein ACCELERATED CELL DEATH 6-like
LOC103331783	LG5:14928893-14931223	+	0.344099	1.27638	1.89116	1.31e-06	3.19e-06	vestitone reductase-like
LOC103318721	LG1:25931218-25931945	+	0.438538	1.6319	1.89578	7.78e-05	0.000161451	uncharacterized LOC103318721
LOC103334024	LG6:1090490-1091433	-	0.609851	2.27235	1.89766	1.01e-10	3.31e-10	none
LOC103341722	NW_007362497.1:236055-238220	-	0.561069	2.10055	1.90451	9.88e-11	3.25e-10	secoisolariciresinol dehydrogenase-like
LOC103331371	LG5:10947862-10955403	-	0.944481	3.56568	1.91658	0	0	MLO-like protein 1
LOC103324343	LG2:41937483-41942246	-	0.337729	1.27611	1.91781	4.41e-12	1.58e-11	ran-binding protein 6-like
LOC103340838	LG8:14710362-14712429	-	0.102186	0.387555	1.9232	0.000124743	0.000253338	SNW/SKI-interacting protein
LOC107881220	LG5:16258613-16261191	+	0.384151	1.45719	1.92344	1.91e-05	4.24e-05	uncharacterized LOC107881220
LOC103341803	NW_007362497.1:1097203-1099046	+	0.308473	1.17498	1.92942	6.48e-11	2.16e-10	pentatricopeptide repeat-containing protein At5g59600-like
LOC103344612	LG1:1934196-1937101	-	0.701227	2.67556	1.93189	0	0	receptor-like protein kinase BRI1-like 3
LOC103331766	LG5:14814051-14817255	-	3.01321	11.5083	1.9333	0	0	protein NRT1/ PTR FAMILY 7.3-like
LOC103338064	LG7:12742166-12746897	-	0.891029	3.4085	1.93559	0	0	nucleotide pyrophosphatase/phosphodiesterase-like
LOC103329310	LG4:17554111-17557494	+	1.20336	4.60519	1.93619	0	0	cell differentiation protein RCD1 homolog
LOC103325566	LG3:7512363-7515444	+	7.17824	27.5054	1.93801	0	0	aspartyl protease family protein 2
LOC103329082	LG4:16036793-16044374	+	0.15851	0.607981	1.93945	1.32e-05	2.95e-05	probable LRR receptor-like serine/threonine-protein kinase At1g51820
LOC103332008	LG5:16072053-16072986	+	9.99106	38.4014	1.94245	0	0	glyoxylate/hydroxypyruvate reductase HPR3-like
LOC103343670	NW_007362667.1:28669-31109	-	0.58803	2.26421	1.94504	2.58e-11	8.82e-11	uncharacterized LOC103343670
LOC103319623	LG1:2119249-2122788	+	0.560081	2.15958	1.94705	0	0	oligopeptide transporter 1-like
LOC103341783	NW_007362497.1:825624-828230	+	0.134225	0.51938	1.95214	6.08e-07	1.53e-06	heat shock 70 kDa protein 18-like
LOC103320037	LG2:8499838-8503061	-	0.272137	1.05382	1.95322	0.000473001	0.000899402	uncharacterized LOC103320037
LOC103342599	NW_007362503.1:590536-596028	+	0.152325	0.591188	1.95646	4.04e-11	1.37e-10	TMV resistance protein N-like
LOC103323494	LG2:35629989-35632159	+	0.880406	3.42082	1.9581	2.89e-15	1.24e-14	uncharacterized LOC103323494
LOC103333344	LG5:24107325-24109882	-	1.39818	5.45093	1.96295	0	0	endoglucanase 8-like
LOC103320233	LG2:9261446-9264082	+	0.170633	0.665566	1.96368	5.44e-06	1.26e-05	indole-3-pyruvate monooxygenase YUCCA6
LOC103340663	LG8:13444826-13447900	-	0.259852	1.01378	1.96399	2.93e-09	8.77e-09	protein LAZ1 homolog 2
LOC103325622	LG3:7392546-7397004	+	0.260947	1.01884	1.9651	0	0	receptor-like protein 12
LOC107880111	LG8:4599958-4601202	-	0.47118	1.84818	1.97176	3.44e-06	8.11e-06	uncharacterized LOC107880111
LOC103333118	LG5:22922223-22923363	+	0.325933	1.28998	1.98471	2.08e-05	4.58e-05	putative uncharacterized protein DDB_G0287975
LOC103343022	NW_007362521.1:154132-156450	-	0.161686	0.641326	1.98787	5.24e-06	1.22e-05	O-glucosyltransferase rumi homolog
LOC103319971	LG2:8020426-8062081	+	5.39876	21.4414	1.9897	0	0	BURP domain protein RD22-like
LOC103318601	LG1:25183374-25185420	-	4.33181	17.2102	1.99022	0	0	WSC domain-containing protein ARB_07867
LOC103323617	LG1:4402145-4404593	-	0.159054	0.633834	1.99459	2.76e-09	8.28e-09	xyloglucan galactosyltransferase KATAMARI1 homolog
LOC103321125	LG2:14642520-14646152	+	0.1596	0.640728	2.00526	3.34e-07	8.58e-07	alpha-galactosidase 1-like
LOC103343756	NW_007362713.1:6415-9200	-	0.191585	0.769494	2.00593	1.1e-08	3.16e-08	uncharacterized LOC103343756
LOC103336848	LG7:2805850-2808491	-	1.2096	4.86865	2.009	0	0	probable calcium-binding protein CML18
LOC103340836	LG8:14695641-14697034	-	1.29031	5.23699	2.02102	0	0	uncharacterized LOC103340836
LOC103328524	LG4:11074200-11075422	+	0.285565	1.15955	2.02167	2.08e-05	4.58e-05	uncharacterized LOC103328524
LOC103333419	LG5:23552527-23555787	-	1.02324	4.15749	2.02256	0	0	probable methyltransferase PMT16
LOC103340289	LG8:11315930-11320244	+	0.413429	1.69066	2.03187	0	0	probable methyltransferase PMT27
LOC103336868	LG7:3014614-3022431	-	0.199643	0.821056	2.04006	7.3e-09	2.12e-08	uncharacterized LOC103336868
LOC103343760	NW_007362713.1:25285-27160	-	0.127351	0.524041	2.04087	0.000195409	0.000388775	none
LOC103341153	LG8:15765295-15766279	-	0.243312	1.00297	2.0434	3.2e-05	6.93e-05	sphinganine C4-monooxygenase 1-like
LOC103324935	LG3:3218293-3219604	-	0.11691	0.484375	2.05072	0.000473001	0.000899402	zingipain-2-like
LOC103335901	LG6:13301678-13303162	+	1.14137	4.73185	2.05164	0	0	uncharacterized LOC103335901
LOC103334979	LG6:6299858-6302890	+	0.207573	0.86276	2.05534	5.7e-07	1.43e-06	5'-methylthioadenosine/S-adenosylhomocysteine nucleosidase 1-like
LOC103319066	LG2:1405417-1407529	-	0.109199	0.455896	2.06175	1.76e-05	3.9e-05	uncharacterized 35.5 kDa protein in transposon Tn4556
LOC103320617	LG2:11573514-11576742	+	0.271556	1.14003	2.06975	0.00030491	0.000594204	mitochondrial substrate carrier family protein B-like
LOC103331509	LG5:12481837-12484947	+	0.10095	0.42385	2.06992	3.58e-07	9.17e-07	putative disease resistance protein At1g50180
LOC107881019	LG4:18331024-18331686	-	0.325475	1.36856	2.07204	0.000273665	0.000536602	uncharacterized LOC107881019
LOC103337513	LG7:8944567-8946486	+	0.429741	1.81025	2.07465	7.79e-10	2.42e-09	probable LRR receptor-like serine/threonine-protein kinase At1g07650
LOC103325734	LG3:9035234-9036171	+	1.50448	6.34821	2.07709	0	0	SKP1-like protein 1A
LOC103333693	LG5:25875961-25878516	-	0.152671	0.648913	2.0876	2.3e-08	6.44e-08	S-type anion channel SLAH2-like
LOC103321944	LG2:19648525-19650273	+	0.0733836	0.314226	2.09827	0.000447305	0.000854124	vinorine synthase-like
LOC103330131	LG4:22931901-22934907	-	0.500423	2.15115	2.10389	0	0	receptor-like protein kinase FERONIA
LOC103337514	LG7:8946962-8948354	+	0.53697	2.31003	2.105	2.49e-12	9.03e-12	uncharacterized LOC103337514
LOC103330429	LG4:23874496-23879268	-	0.369181	1.59599	2.11205	8.88e-16	3.89e-15	uncharacterized LOC103330429
LOC103328980	LG4:15689936-15691916	-	0.139206	0.605929	2.12193	2.17e-06	5.21e-06	cytochrome P450 71A1-like
LOC103333038	LG5:21123356-21126969	-	0.0762934	0.333464	2.1279	5.36e-07	1.35e-06	probable LRR receptor-like serine/threonine-protein kinase At3g47570
LOC103321305	LG1:3718981-3719768	-	0.159561	0.70096	2.13523	0.000273665	0.000536602	none
LOC103343528	NW_007362615.1:8559-11230	+	0.569172	2.5115	2.14161	0	0	annexin D4
LOC103337707	LG7:9832905-9833540	+	3.14974	13.9212	2.14398	0	0	uncharacterized LOC103337707
LOC107881236	LG5:24338633-24343402	-	0.0902231	0.399408	2.14629	4.22e-05	8.99e-05	uncharacterized LOC107881236
LOC103334719	LG6:4488482-4493297	+	0.1463	0.651662	2.1552	2.83e-13	1.09e-12	cellulose synthase-like protein D4
LOC103333654	LG1:16054016-16059176	-	0.0347764	0.155729	2.16285	0.00016659	0.000334026	TMV resistance protein N-like
LOC103332441	LG5:19644927-19646548	+	0.709626	3.18437	2.16588	0	0	uncharacterized LOC103332441
LOC103325801	LG3:9080883-9084026	+	0.0540745	0.24484	2.17882	2.86e-05	6.22e-05	receptor-like protein 12
LOC103328689	LG4:12974774-12979108	-	0.0660149	0.299047	2.17951	0.00018244	0.000364061	protein DETOXIFICATION 8
LOC103336106	LG6:15831012-15835468	-	0.100169	0.455211	2.18409	3.07e-05	6.65e-05	TMV resistance protein N-like
LOC103342517	NW_007362502.1:664505-665708	-	0.14355	0.653366	2.18634	0.00016659	0.000334026	uncharacterized LOC103342517
LOC103335409	LG6:9068845-9072353	+	0.786867	3.5949	2.19176	0	0	la-related protein 6C
LOC103335129	LG6:7057479-7059967	-	0.149202	0.682869	2.19434	1.37e-06	3.33e-06	endo-1,4-beta-xylanase A-like
LOC103328131	LG1:8930120-8933558	+	0.112986	0.521183	2.20565	3.87e-11	1.31e-10	receptor-like protein 12
LOC103323741	LG1:4567755-4571837	-	0.166755	0.776297	2.21888	1.2e-13	4.73e-13	putative respiratory burst oxidase homolog protein H
LOC107881722	LG8:9451173-9454494	-	0.258769	1.20925	2.22437	1.01e-10	3.33e-10	abscisic acid 8'-hydroxylase 4-like
LOC103334856	LG6:5603410-5606010	-	0.19868	0.929115	2.22541	3.39e-09	1.01e-08	putative FBD-associated F-box protein At5g56700
LOC103334889	LG6:5835663-5836606	-	0.148294	0.696009	2.23065	0.00016659	0.000334026	dehydrin ERD10
LOC103323164	LG2:32603246-32604936	-	0.307368	1.44327	2.2313	1.63e-10	5.3e-10	probable N-acetyltransferase HLS1-like
LOC103318711	LG1:25829531-25834215	-	2.49118	11.7719	2.24045	0	0	histone-lysine N-methyltransferase SUVR4
LOC103335058	LG6:6766592-6768479	-	0.41337	1.97251	2.25453	0	0	F-box/FBD/LRR-repeat protein At1g13570-like
LOC103336931	LG7:3879183-3882138	-	0.12165	0.580844	2.25542	4.41e-07	1.12e-06	ent-kaurenoic acid oxidase 2-like
LOC103331354	LG5:10723942-10726173	+	0.196853	0.94125	2.25746	1.69e-12	6.19e-12	tyrosine-sulfated glycopeptide receptor 1-like
LOC103320464	LG2:10728593-10729078	+	30.8438	147.632	2.25895	0	0	glycine-rich cell wall structural protein 2
LOC103332006	LG5:16048543-16052362	-	0.556551	2.66401	2.25901	0	0	probable carboxylesterase 9
LOC103342998	NW_007362518.1:151442-152375	-	0.936749	4.50684	2.26638	0	0	uncharacterized LOC103342998
LOC103344462	LG1:23806779-23809825	-	3.74875	18.1861	2.27836	0	0	WAT1-related protein At1g09380
LOC103322260	LG2:22568705-22570545	+	0.105162	0.511186	2.28124	2.86e-05	6.22e-05	putative F-box protein At1g65770
LOC103326555	LG3:14671236-14672997	-	0.143455	0.697844	2.2823	6.06e-08	1.65e-07	F-box/kelch-repeat protein At3g06240-like
LOC103328384	LG4:9082814-9084212	-	0.655594	3.21014	2.29176	0	0	transcription factor bHLH36-like
LOC103332508	LG5:19642252-19644944	+	0.838249	4.1089	2.2933	0	0	cyclic nucleotide-gated ion channel 1-like
LOC103335789	LG6:12060727-12061500	+	0.393393	1.92919	2.29395	2.09e-09	6.3e-09	indole-3-acetic acid-induced protein ARG7-like
LOC103343970	NW_007362853.1:7827-10531	+	0.955598	4.69592	2.29693	0	0	(3S,6E)-nerolidol synthase 1-like
LOC103344055	NW_007362945.1:8543-9981	-	0.140798	0.704383	2.32273	0.00010093	0.00020699	protein trichome birefringence-like 6
LOC103326476	LG3:14239033-14241078	+	0.178078	0.89479	2.32904	7.93e-09	2.3e-08	cytochrome P450 716B1-like
LOC103324595	LG3:1288295-1291017	+	0.382241	1.92648	2.33341	0	0	(3S,6E)-nerolidol synthase 1-like
LOC103340691	LG1:20543668-20545810	-	2.02017	10.2464	2.34257	0	0	protein NRT1/ PTR FAMILY 2.8-like
LOC107882029	NW_007362945.1:55-2112	-	0.102714	0.522312	2.34628	2.42e-06	5.79e-06	uncharacterized LOC107882029
LOC103339347	LG8:5713464-5716016	-	0.09613	0.489223	2.34743	8.82e-07	2.18e-06	asparagine--tRNA ligase, cytoplasmic 1-like
LOC103321209	LG2:15180571-15182038	+	0.161636	0.823421	2.34889	1.04e-06	2.55e-06	expansin-A11
LOC103332210	LG5:17887006-17888805	+	0.833831	4.2487	2.34919	0	0	uncharacterized LOC103332210
LOC103322489	LG2:25976804-25977925	-	0.193765	0.989954	2.35305	1.33e-08	3.79e-08	F-box protein CPR30-like
LOC103320494	LG2:10990749-10992509	+	1.29613	6.63317	2.35549	0	0	uncharacterized LOC103320494
LOC103339326	LG8:5527258-5529688	-	0.16086	0.828482	2.36467	1.04e-06	2.55e-06	ras-related protein RABA4d
LOC103332086	LG5:17064427-17065894	-	0.607659	3.15364	2.37568	0	0	uncharacterized LOC103332086
LOC103324049	LG2:40001173-40003142	+	0.451469	2.34337	2.37589	0	0	late embryogenesis abundant protein D-34-like
LOC103328560	LG4:11489000-11491014	-	0.098412	0.51268	2.38115	0.000447305	0.000854124	protein ACCELERATED CELL DEATH 6-like
LOC103342441	NW_007362501.1:812173-813790	+	0.101982	0.534047	2.38865	6.09e-05	0.000127688	glucan endo-1,3-beta-glucosidase, basic isoform-like
LOC103332722	LG1:15354021-15357391	-	0.0875366	0.459398	2.39179	5.85e-09	1.71e-08	inactive TPR repeat-containing thioredoxin TTL3
LOC103333402	LG5:24495505-24526838	+	0.510548	2.69103	2.39804	1.28e-10	4.17e-10	uncharacterized LOC103333402
LOC103343793	NW_007362729.1:574-7603	-	0.0675513	0.360043	2.41411	8.53e-05	0.000176336	CSC1-like protein At3g54510
LOC103336984	LG7:3925607-3926782	-	0.165242	0.903605	2.45111	1.04e-06	2.55e-06	serpin-ZX-like
LOC103327793	LG4:3187295-3188945	+	0.0965183	0.528874	2.45405	0.00016659	0.000334026	eukaryotic initiation factor 4A-1-like
LOC103332780	LG1:15384310-15388587	-	0.373624	2.04751	2.45421	0	0	uncharacterized LOC103332780
LOC103325653	LG3:7997704-8014294	+	0.0928352	0.510121	2.4581	0.000143713	0.000290121	uncharacterized LOC103325653
LOC103344032	LG1:23363828-23365024	-	0.220867	1.22526	2.47184	2.02e-06	4.86e-06	cyclic phosphodiesterase-like
LOC103318559	LG1:25188384-25190118	+	0.230344	1.28457	2.47943	3.31e-11	1.13e-10	late embryogenesis abundant protein 47
LOC103337193	LG1:1379580-1384693	+	0.0558453	0.313213	2.48764	3.38e-06	7.98e-06	uncharacterized LOC103337193
LOC103326832	LG3:18277246-18279596	+	1.09906	6.22111	2.50089	0	0	codeine O-demethylase-like
LOC103330070	LG4:22525803-22529536	-	0.108233	0.613988	2.50407	4.42e-11	1.49e-10	phosphatidylinositol 3,4,5-trisphosphate 3-phosphatase and protein-tyrosine-phosphatase PTEN1
LOC103324722	LG3:1968075-1970130	+	0.274322	1.55636	2.50423	1.33e-08	3.79e-08	uncharacterized LOC103324722
LOC103329698	LG4:19750129-19752207	+	2.22036	12.6651	2.512	0	0	probable endo-1,3(4)-beta-glucanase ARB_01444
LOC103323174	LG1:5184705-5187479	-	2.02417	11.5579	2.51348	0	0	heat shock cognate 70 kDa protein 2-like
LOC103340779	LG8:14345504-14347671	-	0.152963	0.875605	2.5171	1.19e-11	4.17e-11	uncharacterized LOC103340779
LOC103338236	LG7:13279522-13280226	-	0.448845	2.59801	2.53312	1.44e-14	5.97e-14	protein YLS9-like
LOC103327385	LG4:1124152-1130751	+	0.0666	0.392016	2.55732	0.000335541	0.000650801	uncharacterized LOC103327385
LOC107881979	NW_007362655.1:35312-36759	+	0.359059	2.11595	2.55901	1.07e-08	3.06e-08	uncharacterized LOC107881979
LOC103341241	LG8:16606843-16610920	+	0.401434	2.37569	2.56511	0	0	glycerophosphodiester phosphodiesterase GDPDL7
LOC103319548	LG2:5105695-5107765	+	0.184173	1.10091	2.57956	1.16e-12	4.3e-12	7-deoxyloganetin glucosyltransferase-like
LOC103340637	LG8:13706306-13708184	+	0.22772	1.36238	2.5808	4.59e-10	1.45e-09	none
LOC103336691	LG7:1067083-1069020	+	5.65417	33.9822	2.58739	0	0	glutathione S-transferase F13-like
LOC103342221	NW_007362499.1:739015-740079	+	4.26757	25.6523	2.5876	0	0	mavicyanin
LOC103319920	LG1:2946752-2948295	+	0.0674072	0.407665	2.59641	3.82e-05	8.19e-05	uncharacterized LOC103319920
LOC103336119	LG6:16153695-16156985	-	0.412079	2.5081	2.6056	0	0	tobamovirus multiplication protein 1-like
LOC103328687	LG4:12805605-12806777	+	0.0823441	0.501864	2.60756	1.74e-05	3.87e-05	agamous-like MADS-box protein AGL82
LOC103340096	LG8:10943230-10946944	-	0.447298	2.7478	2.61897	0	0	embryonic protein DC-8
LOC103318911	LG2:38160-39752	-	0.0780473	0.479571	2.61932	5.45e-07	1.37e-06	ammonium transporter 1 member 4-like
LOC103321643	LG2:17769505-17771856	-	10.1371	62.7798	2.63066	0	0	7-deoxyloganetin glucosyltransferase-like
LOC103319212	LG2:1554631-1556274	-	0.0879882	0.550467	2.64527	0.000335541	0.000650801	ribosomal RNA small subunit methyltransferase nep-1-like
LOC103341982	NW_007362498.1:468159-469803	-	0.733714	4.59294	2.64613	0	0	peroxidase 11
LOC103334454	LG6:3721770-3723885	+	0.343113	2.15196	2.6489	3.3e-12	1.19e-11	uncharacterized LOC103334454
LOC103323351	LG1:5340061-5342134	-	0.50377	3.18388	2.65995	0	0	uncharacterized LOC103323351
LOC103341957	NW_007362498.1:167172-170022	-	0.0874759	0.557049	2.67085	2.7e-06	6.43e-06	RHOMBOID-like protein 5
LOC103338432	LG7:14199584-14207809	+	0.277789	1.79208	2.68958	0	0	uncharacterized LOC103338432
LOC107881966	NW_007362636.1:20203-23280	-	0.311908	2.02519	2.69887	0	0	uncharacterized LOC107881966
LOC107880546	LG1:26035053-26037794	+	0.545095	3.55125	2.70375	0	0	uncharacterized LOC107880546
LOC103330156	LG4:20524910-20526592	+	1.87909	12.32	2.71289	0	0	GDSL esterase/lipase At5g14450-like
LOC103322904	LG2:30805167-30808820	-	0.111352	0.736158	2.72489	1.05e-11	3.69e-11	sugar transporter ERD6-like 16
LOC103319707	LG2:6142927-6145830	+	0.0607498	0.403844	2.73285	0.000335541	0.000650801	uncharacterized LOC103319707
LOC103340985	LG8:15293304-15295202	+	14.1408	94.753	2.74431	2.22e-16	1.57e-15	omega-hydroxypalmitate O-feruloyl transferase
LOC103323913	LG2:39046285-39050543	-	0.100917	0.678094	2.74831	0	0	uncharacterized LOC103323913
LOC103341955	NW_007362498.1:162365-165732	-	0.207806	1.40309	2.75529	0	0	RHOMBOID-like protein 5
LOC103333325	LG5:24010973-24012401	-	0.545764	3.69103	2.75768	0	0	coiled-coil domain-containing protein 94 homolog
LOC103334150	LG6:1777634-1781713	+	0.235718	1.61191	2.77364	0	0	uncharacterized LOC103334150
LOC103327086	LG1:8879009-8880996	+	0.0478856	0.328027	2.77615	0.000114181	0.000232797	uncharacterized LOC103327086
LOC103324928	LG3:3139297-3152143	+	0.19653	1.3514	2.78164	1.01e-08	2.91e-08	monothiol glutaredoxin-S17-like
LOC103342382	LG1:22440382-22441537	-	0.413138	2.86925	2.79598	2.22e-16	1.57e-15	protein LURP-one-related 5-like
LOC103336270	LG1:18950322-18954685	+	0.209966	1.45893	2.79668	2.22e-16	1.57e-15	ACT domain-containing protein ACR1
LOC103332057	LG5:16859995-16861289	-	0.0628853	0.437292	2.7978	0.000437427	0.000836987	desiccation protectant protein Lea14 homolog
LOC103332708	LG5:20770501-20771424	-	0.133872	0.934596	2.80349	3.18e-07	8.18e-07	thaumatin-like protein
LOC103344034	NW_007362914.1:981-2614	+	0.075761	0.529248	2.80442	0.000335541	0.000650801	uncharacterized LOC103344034
LOC103327625	LG4:2801943-2804596	+	0.0665763	0.466015	2.8073	3.82e-07	9.75e-07	uncharacterized LOC103327625
LOC103319513	LG1:339982-342143	+	0.0406661	0.285976	2.814	6.62e-05	0.000138311	L-ascorbate oxidase homolog
LOC103332695	LG5:20385156-20389194	+	0.320481	2.26145	2.81894	0	0	2-oxoglutarate dehydrogenase, mitochondrial-like
LOC103332436	LG1:14994416-14996621	+	0.192272	1.35792	2.82018	1.89e-10	6.1e-10	dephospho-CoA kinase-like
LOC103341495	NW_007362496.1:1252155-1253261	+	0.094833	0.670304	2.82135	3.82e-07	9.75e-07	VQ motif-containing protein 20-like
LOC103338101	LG7:12914430-12916577	+	0.3533	2.53356	2.8422	0	0	11-beta-hydroxysteroid dehydrogenase-like 4A
LOC103330584	LG5:1198180-1201765	+	0.102769	0.74087	2.84981	3.25e-10	1.04e-09	protein UPSTREAM OF FLC
LOC103332413	LG5:19430268-19430872	+	0.942685	6.81362	2.85358	0	0	low temperature-induced protein lt101.2
LOC103338195	LG7:12160548-12162874	+	0.230006	1.66325	2.85426	6.66e-16	2.94e-15	cyclic nucleotide-gated ion channel 1-like
LOC103343239	NW_007362549.1:22674-31066	-	0.0469828	0.342769	2.86703	3.18e-07	8.18e-07	G-type lectin S-receptor-like serine/threonine-protein kinase RLK1
LOC103324724	LG3:1994190-1995261	-	0.102198	0.748981	2.87356	0.000437427	0.000836987	uncharacterized LOC103324724
LOC103342138	NW_007362499.1:190180-193368	+	0.954701	6.99717	2.87365	0	0	BTB/POZ domain-containing protein At5g03250
LOC103318921	LG2:208585-215251	+	0.0846376	0.622128	2.87784	9.55e-15	4e-14	phospholipase D delta-like
LOC103335786	LG6:12032060-12032536	+	2.60406	19.2322	2.88469	0	0	indole-3-acetic acid-induced protein ARG7-like
LOC103335783	LG6:12026264-12026762	-	0.353994	2.63375	2.89532	3.25e-10	1.04e-09	auxin-responsive protein SAUR21-like
LOC103335557	LG6:10299522-10301953	+	0.0413222	0.307862	2.89729	2.2e-05	4.83e-05	putative polyol transporter 2
LOC103340521	LG8:12652992-12660231	-	0.19061	1.42472	2.90199	0	0	RRP12-like protein
LOC107881589	LG7:10238254-10240033	-	0.0280078	0.210905	2.91269	0.000437427	0.000836987	hydroquinone glucosyltransferase-like
LOC103322129	LG2:20861548-20863490	+	0.282171	2.13282	2.91812	2.22e-16	1.57e-15	putative receptor-like protein kinase At1g72540
LOC103339925	LG1:21335952-21337969	+	15.8794	120.104	2.91905	0	0	WAT1-related protein At2g37460-like
LOC103331493	LG5:12326823-12330261	+	0.082363	0.625122	2.92407	3.18e-07	8.18e-07	bidirectional sugar transporter SWEET17-like
LOC103342239	NW_007362499.1:830560-831813	-	1.18836	9.03858	2.92712	0	0	tetraspanin-11
LOC103319110	LG2:2198268-2200630	+	0.231056	1.77301	2.93988	2.22e-16	1.57e-15	serine decarboxylase 1-like
LOC103323178	LG2:32740141-32741873	+	0.178	1.37262	2.94698	2.9e-13	1.12e-12	GDSL esterase/lipase At4g16230-like
LOC103330003	LG4:21899366-21901076	+	0.787274	6.11646	2.95776	0	0	mini zinc finger protein 2
LOC103319978	LG2:7968455-7969732	+	0.0390094	0.30575	2.97046	0.000437427	0.000836987	uncharacterized LOC103319978
LOC107880503	LG2:29438628-29439450	+	0.20466	1.61676	2.9818	6.84e-09	1.99e-08	uncharacterized LOC107880503
LOC103332021	LG5:16532127-16535614	-	0.0266247	0.211494	2.98978	4.12e-06	9.65e-06	probably inactive leucine-rich repeat receptor-like protein kinase At2g25790
LOC103333788	LG5:26047863-26050034	+	0.0403186	0.322622	3.00033	3.82e-05	8.19e-05	probable serine/threonine-protein kinase At1g01540
LOC103342000	NW_007362498.1:650512-652734	+	0.0635002	0.512508	3.01274	3.59e-08	9.92e-08	cytochrome P450 CYP749A22-like
LOC103335713	LG6:11661323-11666551	-	0.0254572	0.207572	3.02747	0.000437427	0.000836987	purple acid phosphatase-like
LOC103338107	LG7:12941605-12943760	+	0.145895	1.18965	3.02753	2.82e-14	1.15e-13	omega-hydroxypalmitate O-feruloyl transferase
LOC103336976	LG7:3541431-3543635	-	0.245024	2.00224	3.03062	4.32e-12	1.54e-11	uncharacterized LOC103336976
LOC103343402	NW_007362583.1:30072-32655	-	0.0444006	0.36402	3.03536	6.22e-08	1.69e-07	LRR receptor-like serine/threonine-protein kinase GSO2
LOC103325417	LG3:6204038-6210389	-	0.0702548	0.576368	3.03632	0	0	probable disease resistance protein At4g27220
LOC103335526	LG6:9758117-9758821	+	0.258036	2.12331	3.04067	2.27e-13	8.78e-13	uncharacterized LOC103335526
LOC103333931	LG6:68369-70004	+	0.190996	1.57516	3.04389	1.64e-14	6.77e-14	GDSL esterase/lipase At1g54790-like
LOC103338242	LG7:13340498-13342874	+	2.32394	19.2815	3.05258	0	0	protein NRT1/ PTR FAMILY 2.8-like
LOC103333579	LG1:16253373-16258046	-	0.101526	0.843993	3.05538	0	0	type I inositol polyphosphate 5-phosphatase 5
LOC103331431	LG5:11518524-11519615	-	0.0547657	0.457233	3.06159	4.4e-06	1.03e-05	MADS-box transcription factor 50-like
LOC103326937	LG3:20447154-20448071	-	0.0718694	0.604104	3.07135	1.26e-05	2.84e-05	nuclear transcription factor Y subunit B-7
LOC103335108	LG6:6697986-6699569	+	0.0854849	0.719375	3.073	2.38e-09	7.14e-09	non-functional pseudokinase ZED1-like
LOC103331119	LG5:8141035-8144537	+	0.0748619	0.648983	3.11588	2.45e-12	8.9e-12	uncharacterized LOC103331119
LOC103321545	LG2:16961959-16964152	+	0.251709	2.1836	3.11688	0	0	galactoside 2-alpha-L-fucosyltransferase-like
LOC103322704	LG2:28586476-28588450	-	0.295264	2.57117	3.12235	0	0	probable xyloglucan galactosyltransferase GT14
LOC103324828	LG3:1957124-1958604	+	0.143799	1.25786	3.12885	1.33e-11	4.63e-11	monothiol glutaredoxin-S17-like
LOC103332233	LG5:17858229-17859551	-	0.0374167	0.327949	3.13172	0.000249077	0.000490601	aspartic proteinase CDR1-like
LOC103335311	LG6:8098638-8102191	+	0.055398	0.485594	3.13184	1.19e-08	3.41e-08	putative leucine-rich repeat receptor-like serine/threonine-protein kinase At2g14440
LOC103340891	LG8:14890616-14893690	+	0.0217282	0.190898	3.13517	1.41e-05	3.16e-05	stachyose synthase-like
LOC103338382	LG7:14157163-14158471	+	0.129693	1.14667	3.14427	4.09e-11	1.38e-10	uncharacterized LOC103338382
LOC103327630	LG4:2824164-2826162	+	0.0348661	0.311186	3.15788	7.98e-05	0.000165365	2-hydroxy-6-oxononadienedioate/2-hydroxy-6-oxononatrienedioate hydrolase-like
LOC103321359	LG2:14224937-14227389	-	0.067624	0.606242	3.16429	1.09e-10	3.59e-10	cation/H(+) antiporter 3-like
LOC107880351	LG2:31778974-31781206	-	0.0418186	0.37535	3.16602	4.24e-07	1.08e-06	uncharacterized LOC107880351
LOC103343974	NW_007362856.1:1380-3710	+	0.26777	2.41587	3.17347	0	0	subtilisin-like protease SBT4.4
LOC103329582	LG4:19229876-19232115	+	0.105741	0.95922	3.18133	1.19e-08	3.41e-08	uncharacterized LOC103329582
LOC103338602	LG7:15244175-15248710	+	1.16909	10.6125	3.1823	0	0	respiratory burst oxidase homolog protein F-like
LOC103327707	LG4:3439124-3452360	-	0.0271881	0.248769	3.19376	2.34e-06	5.6e-06	protein ROOT HAIR DEFECTIVE 3 homolog 1-like
LOC103337684	LG7:10365727-10366786	+	0.0784212	0.720541	3.19977	4.12e-06	9.65e-06	umecyanin-like
LOC103332605	LG5:20348363-20349896	+	1.95055	17.9338	3.20073	0	0	aquaporin TIP1-3
LOC103325980	LG3:10043942-10049920	-	0.0877591	0.818786	3.22186	4.23e-10	1.34e-09	probable leucine-rich repeat receptor-like serine/threonine-protein kinase At3g14840
LOC103319738	LG2:6398834-6404523	+	0.167376	1.56195	3.22219	0	0	flotillin-like protein 3
LOC103322165	LG2:21537019-21538587	+	0.194349	1.81566	3.22377	7.99e-15	3.36e-14	uncharacterized LOC103322165
LOC103320807	LG2:12948845-12949875	+	15.3855	144.154	3.22797	0	0	pathogenesis-related protein 5
LOC103338730	LG7:16102409-16104221	+	0.0812334	0.764798	3.23494	1.31e-08	3.75e-08	probable S-adenosylmethionine-dependent methyltransferase At5g37990
LOC103333369	LG5:24283568-24285168	-	1.95509	18.5998	3.24998	0	0	60S ribosomal protein L15-like
LOC103319534	LG2:4726687-4729706	-	0.152529	1.45228	3.25116	0	0	protein NETWORKED 2A
LOC103339394	LG8:6430504-6433772	-	0.101252	0.970132	3.26023	4.55e-14	1.83e-13	probable protein kinase At2g41970
LOC103343719	LG1:23179857-23181519	-	0.163463	1.57224	3.26579	1.49e-14	6.15e-14	F-box protein PP2-B15-like
LOC103335306	LG6:8074178-8075550	-	0.0979433	0.94284	3.26699	7.71e-12	2.72e-11	F-box protein At5g03100-like
LOC103334902	LG1:17692600-17697312	+	0.358062	3.46252	3.27354	0	0	guanosine nucleotide diphosphate dissociation inhibitor At5g09550-like
LOC103325073	LG3:3936695-3940425	+	0.292513	2.83915	3.27888	0	0	pescadillo homolog
LOC103333212	LG1:15404297-15405983	+	0.415617	4.05272	3.28556	0	0	cysteine-rich receptor-like protein kinase 10
LOC103340603	LG8:13418137-13422436	+	0.783402	7.77475	3.31097	0	0	protein STRICTOSIDINE SYNTHASE-LIKE 4-like
LOC103330217	LG4:21933754-21936090	-	0.683342	6.81138	3.31727	0	0	aquaporin NIP2-1-like
LOC103321696	LG2:17536136-17538529	-	0.0776992	0.78746	3.34123	1.34e-10	4.37e-10	SNF1-related protein kinase regulatory subunit gamma-1-like
LOC103326573	LG3:14457998-14459221	+	0.0362095	0.367081	3.34166	7.98e-05	0.000165365	F-box/kelch-repeat protein At3g23880-like
LOC103332094	LG5:17161695-17164667	-	0.0306182	0.311475	3.34665	7.98e-05	0.000165365	leucine-rich repeat extensin-like protein 1
LOC103334352	LG6:2904733-2909114	-	0.0174814	0.178061	3.34848	7.52e-07	1.87e-06	B3 domain-containing transcription factor ABI3
LOC103339247	LG8:4618854-4619952	+	0.177918	1.82301	3.35703	0	0	uncharacterized LOC103339247
LOC103335653	LG1:18554824-18557994	+	0.0667805	0.692983	3.37532	2.44e-12	8.85e-12	probable hexokinase-like 2 protein
LOC103318975	LG2:617505-619118	-	0.0635471	0.666315	3.3903	4.15e-11	1.4e-10	inorganic phosphate transporter 1-4-like
LOC103334241	LG6:1713434-1716945	-	0.0398338	0.418555	3.39335	4.23e-10	1.34e-09	G-type lectin S-receptor-like serine/threonine-protein kinase At1g11410
LOC103325583	LG3:7732650-7735549	-	2.04867	21.5305	3.39362	0	0	malate dehydrogenase, cytoplasmic-like
LOC103322896	LG2:30743645-30747117	+	0.215599	2.26748	3.39467	0	0	receptor-like cytosolic serine/threonine-protein kinase RBK2
LOC103329874	LG4:21103972-21105844	+	0.357679	3.77073	3.39811	0	0	uncharacterized protein At4g28440-like
LOC103323906	LG2:38999280-39003253	+	0.0378782	0.400252	3.40147	7.9e-06	1.8e-05	translation initiation factor eIF-2B subunit beta
LOC107880517	LG2:7874583-7875422	-	0.046304	0.490175	3.40409	0.000249077	0.000490601	UPF0481 protein At3g47200-like
LOC103321343	LG2:13681424-13692871	-	0.0300765	0.322843	3.42412	0.000500444	0.000948116	annexin D5
LOC103329392	LG4:17980864-17981876	+	0.0504996	0.542682	3.42576	0.000141279	0.000285397	transmembrane protein 97-like
LOC103328622	LG4:12030944-12032992	+	0.117826	1.28166	3.44327	4.15e-11	1.4e-10	probable aquaporin NIP-type
LOC103331939	LG5:16112152-16114910	+	0.020855	0.227181	3.44538	0.000437427	0.000836987	probable fructokinase-7
LOC103342407	NW_007362501.1:208081-211032	-	0.0508838	0.555078	3.44741	4.4e-06	1.03e-05	agamous-like MADS-box protein AGL18
LOC103322976	LG2:31074914-31076236	-	0.197546	2.18928	3.4702	0	0	aspartic proteinase CDR1-like
LOC103321260	LG1:3687535-3691207	+	0.751248	8.36838	3.47759	0	0	pyruvate decarboxylase 1-like
LOC103344277	NW_007363462.1:83-1493	+	0.277714	3.09382	3.47771	2.22e-16	1.57e-15	uncharacterized LOC103344277
LOC103319392	LG2:3809522-3811094	+	0.0452472	0.504177	3.47803	2.53e-05	5.52e-05	uncharacterized LOC103319392
LOC103336896	LG7:3487368-3489981	+	0.252698	2.83472	3.48772	2.22e-16	1.57e-15	uncharacterized LOC103336896
LOC103333048	LG5:21449659-21451353	+	0.0318498	0.358976	3.49453	7.98e-05	0.000165365	GDSL esterase/lipase At2g40250
LOC103334429	LG6:3533876-3537008	+	0.270414	3.0696	3.50481	0	0	protein NRT1/ PTR FAMILY 5.2-like
LOC103320150	LG2:8947872-8950564	-	0.316565	3.63557	3.52161	0	0	trifunctional UDP-glucose 4,6-dehydratase/UDP-4-keto-6-deoxy-D-glucose 3,5-epimerase/UDP-4-keto-L-rhamnose-reductase RHM1-like
LOC103322975	LG2:31061153-31062313	-	1.41904	16.4024	3.53092	0	0	aspartic proteinase nepenthesin-1-like
LOC103326495	LG3:13722410-13723019	+	0.577609	6.76263	3.54942	0	0	non-specific lipid-transfer protein AP10-like
LOC103330148	LG4:20369902-20370684	-	0.508073	5.95881	3.55192	2.22e-16	1.57e-15	mavicyanin-like
LOC103344177	NW_007363204.1:1936-3676	-	0.0554792	0.65121	3.5531	1.29e-11	4.5e-11	uncharacterized LOC103344177
LOC103335378	LG6:8847694-8848862	-	0.0493533	0.583177	3.56272	7.52e-07	1.87e-06	probable carboxylesterase 12
LOC103335736	LG6:10844627-10845547	+	0.115844	1.39645	3.59151	3.51e-14	1.42e-13	uncharacterized LOC103335736
LOC103336845	LG7:2782807-2785740	+	0.253034	3.07477	3.60308	2.22e-16	1.57e-15	UPF0481 protein At3g47200-like
LOC103335080	LG6:6985050-6987187	+	0.0844065	1.03275	3.61299	6.83e-13	2.57e-12	histidine-rich glycoprotein-like
LOC103338936	LG7:16978561-16981899	+	0.0283756	0.347549	3.61449	7.52e-07	1.87e-06	abietadienol/abietadienal oxidase
LOC107880359	LG2:33324940-33326568	+	0.324107	3.98183	3.61889	2.22e-16	1.57e-15	uncharacterized LOC107880359
LOC103328051	LG4:5437133-5440324	-	0.145821	1.81902	3.64089	0	0	heat shock 70 kDa protein, mitochondrial-like
LOC103340629	LG8:13597568-13600925	-	1.03056	12.8904	3.64479	0	0	putative pectinesterase 63
LOC103320898	LG2:12063509-12066854	-	0.00988213	0.123651	3.64531	0.000150458	0.00030325	glutamate receptor 2.8-like
LOC107881691	LG8:6409744-6410292	+	0.0658079	0.824289	3.64682	2.53e-05	5.52e-05	mavicyanin-like
LOC103329632	LG4:19567457-19568017	-	0.338865	4.24871	3.64824	2.44e-15	1.05e-14	stress-induced protein KIN2-like
LOC103335979	LG6:14431070-14431736	-	0.110165	1.38221	3.64924	1.36e-06	3.31e-06	none
LOC103343944	NW_007362826.1:13793-15747	+	0.336101	4.28671	3.67291	0	0	monothiol glutaredoxin-S11-like
LOC103325170	LG3:4628394-4629827	+	0.10015	1.28905	3.68606	7.11e-15	2.99e-14	(S)-scoulerine 9-O-methyltransferase-like
LOC103341217	LG8:16498261-16500837	+	0.0870405	1.12601	3.69339	2.22e-16	1.57e-15	calcium uptake protein 1, mitochondrial-like
LOC103340349	LG8:12098852-12108754	-	0.756826	9.80265	3.69514	0	0	protein STRICTOSIDINE SYNTHASE-LIKE 5-like
LOC103338387	LG7:14178250-14192618	+	0.0703927	0.915312	3.70077	2.32e-11	7.95e-11	uncharacterized LOC103338387
LOC103330042	LG4:22124789-22125689	-	0.0853123	1.12132	3.7163	6.95e-08	1.88e-07	uncharacterized protein At5g39570
LOC103329630	LG4:19570988-19571598	-	0.543662	7.18568	3.72434	0	0	stress-induced protein KIN2-like
LOC103323064	LG2:31914300-31916730	+	1.99551	26.4373	3.72774	0	0	exopolygalacturonase-like
LOC103334033	LG6:1112929-1114312	-	0.037038	0.492121	3.73194	1.36e-06	3.31e-06	none
LOC103338700	LG7:15921530-15923960	-	0.539562	7.19032	3.73619	0	0	tubulin beta chain-like
LOC103326150	LG1:104922-105682	+	0.0627406	0.836347	3.73663	2.45e-06	5.84e-06	uncharacterized LOC103326150
LOC103325282	LG3:5363978-5365700	-	0.0405981	0.542486	3.7401	1.26e-09	3.86e-09	tetrahydrocannabinolic acid synthase-like
LOC103330858	LG5:4343758-4345870	+	0.0143644	0.194008	3.75555	4.48e-05	9.53e-05	dynamin-related protein 4C-like
LOC103339721	LG8:8515227-8517066	+	0.485143	6.55465	3.75604	2.22e-16	1.57e-15	60S ribosomal protein L15-like
LOC103318872	LG1:26164421-26165385	+	0.0794951	1.08443	3.76993	1.32e-05	2.96e-05	small ubiquitin-related modifier 3-like
LOC107881751	LG8:14331917-14333998	-	0.197736	2.70269	3.77275	0	0	uncharacterized LOC107881751
LOC103324949	LG3:3329553-3330365	-	0.0356967	0.488125	3.77339	0.000500444	0.000948116	olee1-like protein
LOC103340293	LG8:11506942-11509518	-	0.0573928	0.787835	3.77895	6.37e-14	2.55e-13	endoglucanase 24-like
LOC103340467	LG8:12589404-12592724	-	0.0875189	1.20413	3.78226	0	0	monosaccharide-sensing protein 2-like
LOC103335841	LG6:12804941-12805576	-	0.0643977	0.887103	3.78402	0.000500444	0.000948116	none
LOC103327899	LG4:4257608-4263116	+	0.0683827	0.943379	3.78613	0	0	calmodulin-interacting protein 111-like
LOC103334737	LG6:4768284-4769970	+	0.0834314	1.16493	3.8035	1.07e-14	4.45e-14	protein YIF1B-like
LOC103342987	NW_007362516.1:20394-22984	+	0.0763221	1.06765	3.80619	0	0	G-type lectin S-receptor-like serine/threonine-protein kinase RLK1
LOC103323738	LG2:37712350-37714445	+	0.10652	1.49596	3.81188	2.36e-08	6.62e-08	uncharacterized LOC103323738
LOC107881428	LG1:1758787-1759411	-	0.0679211	0.957967	3.81805	8.22e-05	0.000169961	uncharacterized LOC107881428
LOC103334236	LG6:1617594-1621089	-	0.11863	1.70139	3.84217	2.22e-16	1.57e-15	early nodulin-like protein 2
LOC107881577	LG7:14792215-14794193	-	0.0556553	0.799592	3.84467	2.09e-13	8.12e-13	uncharacterized LOC107881577
LOC103319779	LG2:6856544-6859314	-	0.405365	5.84958	3.85104	0	0	amino acid permease 3-like
LOC103319213	LG2:1557378-1559206	+	0.0460417	0.667684	3.85815	2.44e-05	5.33e-05	ribosomal RNA small subunit methyltransferase NEP1-like
LOC103335232	LG6:7567894-7571542	+	0.0460405	0.669576	3.86227	2.09e-13	8.12e-13	pumilio homolog 12-like
LOC103336898	LG7:3514683-3515048	+	0.142098	2.0776	3.86996	1.02e-09	3.14e-09	uncharacterized LOC103336898
LOC103328014	LG4:5372025-5373468	-	0.0201099	0.296654	3.8828	0.000500444	0.000948116	2-oxoglutarate-dependent dioxygenase AOP2-like
LOC103341753	NW_007362497.1:462949-466179	-	0.042408	0.628668	3.88989	5.95e-12	2.11e-11	beta-fructofuranosidase, insoluble isoenzyme 1-like
LOC103324727	LG3:2005949-2007134	+	0.0620754	0.922418	3.89333	3.81e-08	1.05e-07	uncharacterized LOC103324727
LOC107880533	LG1:23616551-23618458	-	0.0316869	0.474221	3.9036	1.15e-08	3.28e-08	putative F-box/FBD/LRR-repeat protein At4g03220
LOC103323017	LG2:31598267-31599433	+	1.6623	25.5458	3.94183	0	0	universal stress protein A-like protein
LOC103329112	LG4:16303389-16305044	-	0.0501589	0.803402	4.00154	1.93e-14	7.92e-14	uncharacterized LOC103329112
LOC103331229	LG5:9247892-9250907	-	0.123674	2.00555	4.01938	0	0	calponin homology domain-containing protein DDB_G0272472-like
LOC107880161	LG1:2999438-2999852	+	4.22404	69.8998	4.04859	0	0	arabinogalactan peptide 23-like
LOC103329772	LG4:20518215-20521650	+	0.150684	2.50848	4.05722	0	0	uridine kinase-like protein 5
LOC103332235	LG5:17921925-17924523	-	0.077733	1.32095	4.0869	1.6e-13	6.25e-13	uncharacterized LOC103332235
LOC103340799	LG8:14468733-14469905	+	1.42535	24.2366	4.0878	0	0	profilin-4
LOC107880156	LG1:2497851-2498609	-	0.177563	3.02113	4.08868	0	0	none
LOC103333269	LG5:23692325-23694801	+	1.1877	20.2248	4.08988	0	0	protein HOTHEAD-like
LOC103319984	LG2:8082555-8083507	-	1.8154	31.1398	4.1004	0	0	fasciclin-like arabinogalactan protein 14
LOC103342262	NW_007362499.1:216416-220503	-	0.0348518	0.599978	4.1056	5.36e-13	2.03e-12	synaptotagmin-3-like
LOC103329629	LG4:19574401-19575076	-	0.25718	4.47834	4.12212	0	0	stress-induced protein KIN2-like
LOC103329628	LG4:19576177-19581571	-	0.495443	8.68295	4.13139	0	0	stress-induced protein KIN2-like
LOC103340265	LG8:10702743-10705151	+	0.0709791	1.25599	4.14528	0	0	vicilin-like seed storage protein At2g18540
LOC103318759	LG1:26257851-26258722	-	0.389498	6.89334	4.14552	0	0	uncharacterized protein At4g13230
LOC103335483	LG6:9559768-9563322	+	0.0523437	0.950765	4.183	2.22e-16	1.57e-15	pollen-specific leucine-rich repeat extensin-like protein 3
LOC103341225	LG8:16530898-16535919	-	0.113404	2.10485	4.21417	2.22e-16	1.57e-15	ATPase 8, plasma membrane-type
LOC103344006	NW_007362886.1:132-1557	-	0.0410713	0.762857	4.21521	8.88e-11	2.93e-10	uncharacterized LOC103344006
LOC103323814	LG2:38371126-38372183	+	2.99757	55.7496	4.2171	0	0	late embryogenesis abundant protein 1
LOC103328178	LG4:6827877-6833830	-	0.0503209	0.936807	4.21852	0	0	putative cyclic nucleotide-gated ion channel 8
LOC103340098	LG8:10960278-10964307	-	0.0141996	0.269713	4.24751	1.64e-10	5.31e-10	uncharacterized LOC103340098
LOC103322609	LG2:27883564-27885363	+	3.37992	64.4262	4.25259	0	0	probable glucan endo-1,3-beta-glucosidase A6
LOC103324723	LG3:1976974-1978849	+	0.0488018	0.937505	4.26382	1.4e-14	5.79e-14	monothiol glutaredoxin-S17-like
LOC103335425	LG6:9226616-9227392	+	0.0661879	1.27918	4.2725	7.8e-09	2.26e-08	uncharacterized LOC103335425
LOC103334192	LG6:2016345-2017593	-	0.337439	6.52378	4.27301	0	0	transmembrane emp24 domain-containing protein p24beta3-like
LOC107880445	LG2:31233767-31234655	+	0.0208177	0.402966	4.27477	0.000274778	0.000538537	uncharacterized LOC107880445
LOC103327931	LG4:4656616-4658138	+	0.624079	12.0881	4.27571	0	0	mitochondrial arginine transporter BAC2-like
LOC103319734	LG1:344575-346723	+	0.110972	2.14953	4.27576	0	0	L-ascorbate oxidase homolog
LOC103328515	LG4:10914691-10915813	-	1.78389	35.7128	4.32335	0	0	LOB domain-containing protein 2
LOC103321351	LG2:13932083-13934970	-	0.0190225	0.3858	4.34207	1.46e-08	4.14e-08	transcription factor bHLH111
LOC103328819	LG4:13694553-13697359	+	0.319858	6.49815	4.34453	2.22e-16	1.57e-15	protein trichome birefringence-like 43
LOC103333399	LG5:24477502-24478367	-	0.218541	4.44217	4.34529	0	0	uncharacterized LOC103333399
LOC103329474	LG4:18473872-18476231	+	0.012275	0.250494	4.35098	0.000150458	0.00030325	putative F-box/FBD/LRR-repeat protein At4g03220
LOC103341917	NW_007362497.1:1390126-1392816	+	0.401354	8.19142	4.35117	0	0	protein NRT1/ PTR FAMILY 7.1-like
LOC103334716	LG6:4434504-4436312	-	0.0931087	1.90959	4.3582	0	0	exopolygalacturonase
LOC103337164	LG7:5286880-5289249	-	0.0189992	0.393241	4.3714	1.32e-05	2.96e-05	uncharacterized LOC103337164
LOC103330152	LG4:20458333-20458707	-	0.356203	7.41564	4.3798	0	0	skin secretory protein xP2
LOC103330227	LG4:22221115-22223991	-	0.0827607	1.72758	4.38366	0	0	probable endo-1,3(4)-beta-glucanase ARB_01444
LOC103318709	LG1:25825145-25826719	+	0.297365	6.25367	4.3944	0	0	peroxygenase
LOC103326098	LG3:11369053-11370147	-	0.063757	1.3435	4.39727	6.26e-09	1.83e-08	olee1-like protein
LOC103340811	LG1:20815021-20816000	+	0.0269078	0.573645	4.41406	0.000274778	0.000538537	putative cyclin-D7-1
LOC103333487	LG5:24735007-24736778	-	0.11715	2.51236	4.42262	0	0	protein EXORDIUM-like 4
LOC103338187	LG1:20143910-20147471	+	0.0368308	0.790069	4.42299	0	0	protein NRT1/ PTR FAMILY 8.1-like
LOC103327900	LG4:4265864-4269967	-	0.0314003	0.677601	4.43158	2.95e-14	1.2e-13	cell division control protein 48 homolog B-like
LOC103329555	LG4:18725039-18726568	-	0.223356	4.89633	4.45428	2.22e-16	1.57e-15	aromatic-L-amino-acid decarboxylase-like
LOC103328593	LG4:11921388-11921965	+	0.159549	3.56021	4.47989	0	0	polcalcin Bet v 4
LOC103335542	LG1:18462519-18465910	+	0.366141	8.1753	4.4808	0	0	phosphoenolpyruvate carboxykinase [ATP]-like
LOC103341449	LG1:21876613-21877550	-	0.0937542	2.10282	4.4873	0	0	UPF0098 protein CPn_0877/CP_0992/CPj0877/CpB0906
LOC103329276	LG4:17034576-17036634	+	0.0404955	0.917086	4.50122	0	0	uncharacterized LOC103329276
LOC103337521	LG7:9021124-9022577	-	0.0333856	0.756938	4.50288	3.88e-06	9.1e-06	elicitor-responsive protein 3-like
LOC103325381	LG3:5577990-5578968	+	0.039553	0.899013	4.50648	1.8e-10	5.84e-10	transcription factor bHLH52
LOC103319539	LG2:5003657-5005687	-	0.0687383	1.56398	4.50796	0	0	uncharacterized LOC103319539
LOC103322197	LG2:21848778-21852582	-	0.113065	2.57709	4.51051	0	0	cation/H(+) antiporter 19
LOC103322757	LG2:29436189-29438603	+	0.0867993	2.00063	4.52663	0	0	sugar transport protein 13-like
LOC103328881	LG4:14848019-14849962	-	0.270922	6.27961	4.53472	0	0	ATP synthase subunit delta', mitochondrial
LOC103338828	LG7:16199503-16200203	-	0.190958	4.49009	4.55542	0	0	mavicyanin-like
LOC103326009	LG3:10437185-10438781	-	0.0606064	1.44555	4.576	0	0	UDP-glycosyltransferase 79B6-like
LOC103325264	LG3:5278847-5279694	-	8.41222	204.519	4.6036	0	0	putative germin-like protein 2-1
LOC103340299	LG8:11666326-11668390	-	0.0491219	1.21796	4.63196	0	0	protein NUCLEAR FUSION DEFECTIVE 4-like
LOC103325340	LG1:6103903-6107764	+	0.0460534	1.14982	4.64195	0	0	DEAD-box ATP-dependent RNA helicase 51-like
LOC103323129	LG2:32294311-32296635	+	0.210194	5.53739	4.71941	0	0	outer envelope pore protein 16-2, chloroplastic
LOC103344615	LG1:24402832-24403998	+	0.0146417	0.392961	4.74623	2.44e-05	5.33e-05	none
LOC103336528	LG6:20781622-20783721	-	0.46801	12.5814	4.74861	0	0	probable fructokinase-5
LOC103336003	LG6:14765081-14765504	+	1.33117	36.5201	4.77792	0	0	cytochrome c oxidase subunit 5C-2-like
LOC103338833	LG7:16285468-16287822	-	0.028427	0.787234	4.79146	6.66e-16	2.94e-15	endoglucanase 25-like
LOC103333449	LG5:24299645-24300622	-	0.192516	5.35577	4.79805	0	0	lipoxygenase homology domain-containing protein 1-like
LOC103323825	LG2:38570459-38571828	-	0.0530506	1.47591	4.79809	0	0	glutathione transferase GST 23-like
LOC103319717	LG2:6246849-6249977	+	0.0506065	1.42912	4.81966	0	0	ACT domain-containing protein ACR2
LOC103333944	LG6:366703-367716	+	0.033702	0.957743	4.82873	1.15e-12	4.28e-12	uncharacterized LOC103333944
LOC103341518	NW_007362496.1:1453574-1455500	-	0.0279087	0.801485	4.84389	1.89e-13	7.38e-13	putative glutamine amidotransferase-like protein RP404
LOC103329757	LG4:20451459-20452649	-	0.0143466	0.417965	4.8646	2.44e-05	5.33e-05	uncharacterized protein DDB_G0271670-like
LOC103339835	LG8:8200966-8206571	-	0.00948297	0.28117	4.88996	1.32e-05	2.96e-05	uncharacterized LOC103339835
LOC103330208	LG4:21619748-21620826	-	0.0473057	1.42447	4.91226	4.44e-16	2.15e-15	LOB domain-containing protein 27-like
LOC103337520	LG7:9012853-9015047	-	0.214966	6.52503	4.92381	2.22e-16	1.57e-15	elicitor-responsive protein 3-like
LOC103335925	LG6:13849835-13857763	+	0.0376113	1.15098	4.93556	4.66e-15	1.98e-14	annexin D2-like
LOC103331891	LG5:15855676-15857554	+	0.130319	4.04235	4.95508	0	0	LIM domain-containing protein PLIM2b
LOC103332278	LG5:18227269-18229582	-	0.0618034	1.9873	5.00698	0	0	uncharacterized LOC103332278
LOC103319983	LG2:8079276-8080435	-	0.708424	22.8998	5.01458	0	0	fasciclin-like arabinogalactan protein 14
LOC103320307	LG2:9958269-9960035	-	0.085561	2.78239	5.02323	0	0	uncharacterized LOC103320307
LOC103319616	LG1:324790-326970	+	0.100684	3.37921	5.06878	0	0	L-ascorbate oxidase homolog
LOC103343021	NW_007362521.1:131851-133649	+	0.135737	4.58433	5.07782	0	0	actin-depolymerizing factor 10
LOC103331556	LG5:12930332-12932882	+	0.0040299	0.136118	5.07797	0.000213093	0.000422302	protein SUPPRESSOR OF npr1-1, CONSTITUTIVE 1-like
LOC103328461	LG4:10099184-10099864	+	0.213336	7.23397	5.08359	0	0	rapid alkalinization factor-like
LOC103344214	NW_007363285.1:1565-2543	-	0.00971947	0.331007	5.08984	0.000213093	0.000422302	none
LOC103332976	LG5:22585065-22589480	+	0.0329987	1.12971	5.09739	0	0	agamous-like MADS-box protein AGL104
LOC103332734	LG5:20947493-20950284	-	0.0082545	0.284484	5.10702	5.08e-08	1.39e-07	uncharacterized protein At1g04910-like
LOC103321820	LG2:18722606-18724807	+	0.0523763	1.81461	5.1146	0	0	L-tryptophan--pyruvate aminotransferase 1-like
LOC103328168	LG4:6524057-6525614	+	0.0061909	0.222768	5.16925	0.000213093	0.000422302	probable CCR4-associated factor 1 homolog 6
LOC103329246	LG4:17047967-17050023	+	0.0200542	0.723288	5.1726	4.44e-16	2.15e-15	uncharacterized LOC103329246
LOC107881955	NW_007362630.1:7768-9057	-	0.0150037	0.550149	5.19644	1.13e-06	2.77e-06	uncharacterized LOC107881955
LOC103336596	LG7:39719-41817	-	0.057791	2.14249	5.2123	0	0	AP-1 complex subunit sigma-2-like
LOC107881014	LG4:20456040-20456866	-	0.148878	5.61386	5.23679	0	0	none
LOC107880540	LG2:5005541-5005939	-	0.0205308	0.791108	5.26802	0.000110872	0.000226489	none
LOC107880646	LG3:2364336-2365743	-	0.103667	4.0815	5.29907	0	0	autophagy-related protein 8C-like
LOC103329626	LG4:19578536-19579205	-	0.275101	10.9265	5.31172	0	0	stress-induced protein KIN2-like
LOC103330823	LG5:3821120-3822021	+	0.0435111	1.7462	5.32669	0	0	protein MIZU-KUSSEI 1
LOC103339093	LG8:1809678-1814552	+	0.0085954	0.346392	5.3327	1.46e-08	4.14e-08	uncharacterized LOC103339093
LOC107881622	LG7:15360300-15361807	-	0.091002	3.68308	5.33887	0	0	NAC transcription factor 29-like
LOC103342960	NW_007362513.1:117177-119140	+	0.163752	6.69982	5.35454	0	0	60S ribosomal protein L15-1-like
LOC103343966	NW_007362849.1:3463-7329	+	0.0089789	0.374032	5.38048	2.72e-08	7.59e-08	uncharacterized LOC103343966
LOC107882024	NW_007362886.1:2174-3830	-	0.0117274	0.491794	5.3901	2.23e-09	6.72e-09	uncharacterized LOC107882024
LOC103329198	LG4:16787027-16788957	-	0.0182713	0.767234	5.39201	3.24e-13	1.24e-12	exopolygalacturonase-like
LOC103329476	LG4:18496915-18498988	+	0.040319	1.6995	5.39751	0	0	putative F-box/FBD/LRR-repeat protein At4g03220
LOC103343042	NW_007362522.1:130538-131506	+	0.0169077	0.713463	5.39909	1.46e-08	4.14e-08	UPF0481 protein At3g47200-like
LOC103328041	LG4:5631138-5632475	+	0.828872	35.1948	5.40807	0	0	late embryogenesis abundant protein Dc3
LOC107881260	LG1:23575527-23577581	-	0.0212655	0.915906	5.42861	0	0	uncharacterized LOC107881260
LOC103337079	LG7:4989909-4991215	-	0.0795477	3.43791	5.43357	0	0	calmodulin-like
LOC107881956	NW_007362630.1:160-2114	+	0.0133853	0.648509	5.59841	2.2e-06	5.27e-06	uncharacterized LOC107881956
LOC103329627	LG4:19576189-19576882	-	0.219437	10.9463	5.64049	0	0	stress-induced protein KIN2-like
LOC103328145	LG4:6404123-6409186	-	0.267045	13.3212	5.6405	0	0	ATPase 9, plasma membrane-type
LOC103324944	LG3:3286398-3287355	+	1.26357	65.5479	5.69697	0	0	olee1-like protein
LOC103340840	LG1:20859350-20863716	+	0.00430833	0.224039	5.70047	1.14e-06	2.8e-06	vacuolar amino acid transporter 1
LOC103337422	LG7:8015218-8017186	-	0.0258063	1.35635	5.71586	0	0	sugar carrier protein C-like
LOC103329173	LG4:16639503-16640235	+	1.0592	55.8926	5.72161	0	0	protein RALF-like 17
LOC103343355	NW_007362570.1:8099-8590	-	0.0347293	1.8345	5.72309	9.61e-11	3.16e-10	NDR1/HIN1-Like protein 3-like
LOC107880649	LG3:3222167-3223380	-	0.0953822	5.59162	5.8734	0	0	senescence-specific cysteine protease SAG39-like
LOC103329640	LG4:19609071-19609932	+	1.18612	70.9613	5.9027	0	0	stress-induced protein KIN2-like
LOC103337347	LG7:7170482-7173030	-	0.116067	6.98074	5.91035	0	0	subtilisin-like protease SBT1.2
LOC103340388	LG8:12340560-12341509	+	0.00982307	0.595127	5.92088	2.2e-06	5.27e-06	uncharacterized LOC103340388
LOC103326801	LG3:17714915-17718195	-	0.0117949	0.719822	5.93141	0	0	calcium-dependent protein kinase 34-like
LOC103333939	LG6:195269-200103	-	0.0305905	1.88567	5.94585	0	0	sugar transporter ERD6-like 7
LOC107880647	LG3:2379063-2380214	-	0.0498247	3.1778	5.99502	0	0	uncharacterized LOC107880647
LOC103333066	LG5:21779092-21780406	+	0.109791	7.08361	6.01165	0	0	peroxidase P7-like
LOC103334821	LG6:5374408-5379339	-	0.206549	13.5664	6.03741	0	0	beta-galactosidase 11
LOC103343083	NW_007362527.1:109473-111194	+	0.0280696	1.86045	6.0505	0	0	V-type proton ATPase subunit G 1-like
LOC103340072	LG8:10801754-10805881	+	0.0222918	1.49007	6.06273	0	0	proline-rich receptor-like protein kinase PERK4
LOC103335498	LG6:9792870-9794109	+	0.0542682	3.73799	6.10601	0	0	none
LOC103343817	NW_007362743.1:8755-10664	-	0.00463143	0.334226	6.17322	1.14e-06	2.8e-06	exopolygalacturonase-like
LOC103332089	LG5:17101485-17104829	+	0.122967	8.96449	6.18788	0	0	ferric reduction oxidase 2
LOC103319834	LG1:356573-358697	+	0.81754	59.6825	6.18987	0	0	L-ascorbate oxidase homolog
LOC103326695	LG3:16209274-16211879	-	0.372748	28.1694	6.23978	0	0	ADP,ATP carrier protein 1, mitochondrial-like
LOC103343420	NW_007362589.1:14575-15772	-	0.0509137	3.86144	6.24494	0	0	protein LURP-one-related 15-like
LOC103344088	NW_007363017.1:5138-8408	-	0.150706	11.9037	6.30353	0	0	probable beta-D-xylosidase 5
LOC103339847	LG8:8413270-8416919	+	0.140092	12.4611	6.47492	0	0	subtilisin-like protease SBT4.15
LOC103325213	LG3:4686541-4687683	-	0.0184916	1.68641	6.51094	0	0	LOB domain-containing protein 6-like
LOC103340667	LG8:13509296-13513441	+	0.11559	10.5912	6.51771	0	0	beta-galactosidase 15
LOC103324405	LG3:205431-209008	+	0.0215938	2.18645	6.66183	0	0	subtilisin-like protease SBT5.4
LOC103323499	LG2:34902941-34904220	-	0.0157101	1.59517	6.66587	0	0	NAC transcription factor 29-like
LOC103330708	LG5:2647688-2650875	-	0.0078123	0.812098	6.69976	6.34e-11	2.12e-10	metallothiol transferase FosB
LOC103329413	LG4:18123257-18127664	+	0.0200927	2.16021	6.74836	0	0	putative zinc finger protein CONSTANS-LIKE 11
LOC103319380	LG2:3571190-3574578	-	0.106557	11.5959	6.76585	0	0	lysine histidine transporter-like 5
LOC103320912	LG2:12570240-12572344	+	0.00776673	0.910039	6.87248	3.33e-15	1.42e-14	homogentisate geranylgeranyltransferase, chloroplastic-like
LOC103323248	LG2:33248121-33249229	+	0.0083844	0.99568	6.89183	8.94e-12	3.14e-11	1-Cys peroxiredoxin
LOC103324494	LG3:741902-742756	+	0.0177497	2.20881	6.95933	0	0	polyubiquitin-like
LOC103326845	LG3:18528454-18530920	-	0.0198021	2.57861	7.02479	0	0	UDP-glucose 6-dehydrogenase 1-like
LOC107881895	NW_007362522.1:132330-134224	+	0.009346	1.27501	7.09194	0	0	UPF0481 protein At3g47200-like
LOC103329199	LG4:16796451-16798328	-	0.0152416	2.11481	7.11637	0	0	exopolygalacturonase-like
LOC103341992	NW_007362498.1:503735-505051	-	0.246135	42.0781	7.41748	0	0	fe(2+) transport protein 1-like
LOC103323270	LG2:33329960-33331641	+	0.0135376	2.88846	7.73718	0	0	uncharacterized LOC103323270
LOC103333085	LG5:22358173-22359422	+	0.0175421	4.36141	7.95783	0	0	ABSCISIC ACID-INSENSITIVE 5-like protein 3
LOC103332469	LG5:18409972-18412913	+	0.0046837	1.44334	8.26755	0	0	monocopper oxidase-like protein SKU5
LOC103318595	LG1:25012631-25017741	-	0.00350427	1.63257	8.86382	0	0	coiled-coil domain-containing protein SCD2-like
LOC103334479	LG6:3858857-3861037	-	0.00378547	7.44819	10.9422	0	0	legumin type B-like
LOC103322692	LG2:29452741-29454954	-	0	1.07192	Inf	0	0	sugar transport protein 13-like
LOC103323881	LG2:38757235-38760160	+	0	0.164704	Inf	1.56e-05	3.48e-05	protein SIEVE ELEMENT OCCLUSION B-like
LOC103326486	LG3:13505315-13506373	-	0	1.20468	Inf	0	0	putative F-box protein At4g09190
LOC103330555	LG1:12226995-12229363	-	0	0.353431	Inf	4.36e-08	1.2e-07	probable polygalacturonase At3g15720
LOC103331537	LG5:12509400-12510629	-	0	0.248167	Inf	0.000213093	0.000422302	UPF0481 protein At3g47200-like
LOC103332095	LG5:17166587-17168385	-	0	0.367684	Inf	0.000110872	0.000226489	uncharacterized LOC103332095
LOC103336958	LG7:2872177-2873587	-	0	0.777838	Inf	0	0	mitogen-activated protein kinase kinase 10
LOC103337489	LG7:8904818-8906668	+	0	0.527612	Inf	4.23e-06	9.89e-06	LIM domain-containing protein WLIM2b-like
LOC103340513	LG8:12581432-12584134	-	0	0.448185	Inf	4.77e-14	1.92e-13	monosaccharide-sensing protein 2-like
LOC103341883	NW_007362497.1:447351-458943	-	0	0.475575	Inf	8.94e-12	3.14e-11	beta-fructofuranosidase, insoluble isoenzyme 3-like
LOC103342519	NW_007362502.1:676304-676921	+	0	1.99162	Inf	5.95e-07	1.5e-06	uncharacterized LOC103342519
LOC103342975	NW_007362515.1:19100-19973	-	0	0.934227	Inf	3.2e-09	9.53e-09	olee1-like protein
LOC107880371	LG2:36545571-36546356	-	0	0.366124	Inf	0.000409559	0.000786915	uncharacterized LOC107880371
LOC107880966	LG4:12061060-12065017	+	0	0.490047	Inf	1.61e-07	4.24e-07	uncharacterized LOC107880966
LOC107881106	LG5:6032137-6032872	-	0	0.808079	Inf	1.18e-08	3.38e-08	UPF0481 protein At3g47200-like
LOC103318647	LG1:25503254-25504089	+	0.581357	0	#NAME?	1.57e-05	3.5e-05	pathogenesis-related protein PR-4
LOC103323781	LG2:38242712-38244244	-	0.294873	0	#NAME?	3.28e-05	7.08e-05	uncharacterized LOC103323781
LOC103327055	LG3:21022079-21022531	-	1.34591	0	#NAME?	1.01e-08	2.92e-08	putative Peroxidase 48
LOC103339506	LG8:6652759-6654849	+	0.13	0	#NAME?	0.000296948	0.000579269	probable L-type lectin-domain containing receptor kinase S.5
