# Supplementary material for: Genome-wide discovery and characterization of flower development related long non-coding RNAs in Prunus mume
Source: BMC Plant Biol. 2019 Feb 11;19:64. doi: 10.1186/s12870-019-1672-7 (PMC6371585; doi:10.1186/s12870-019-1672-7)
Supplement: Supplementary file 6 — Pathway-enrichment analysis for DEGs. (XLS 68 kb) [file 12870_2019_1672_MOESM6_ESM.xls]

## Sheet: Additional file 6
Additional file 6 Pathway-enrichment analysis for DEGs
Term	Id	Sample number	Background number	P-Value	Corrected P-Value	Gene number	Genes
Plant-pathogen interaction	ko04626	13	84	4.71e-09	1.12e-06	32	LOC103322499|LOC103325417|LOC103326801|LOC103327487|LOC103328178|LOC103328593|LOC103329319|LOC103329557|LOC103329912|LOC103330394|LOC103331460|LOC103332441|LOC103332508|LOC103334946|LOC103335015|LOC103335353|LOC103336591|LOC103336812|LOC103336848|LOC103337694|LOC103338195|LOC103338196|LOC103338280|LOC103338364|LOC103338602|LOC103340676|LOC103340908|LOC103342885|LOC107880151|LOC107880336|LOC107880…
Biosynthesis of secondary metabolites	ko01110	75	1980	3.91e-08	4.63e-06	125	LOC103318921|LOC103319110|LOC103319208|LOC103319209|LOC103319210|LOC103320029|LOC103320162|LOC103320806|LOC103320912|LOC103320922|LOC103320925|LOC103321020|LOC103321260|LOC103321488|LOC103321889|LOC103321890|LOC103322382|LOC103322480|LOC103322810|LOC103323050|LOC103323248|LOC103323319|LOC103323505|LOC103323718|LOC103324014|LOC103324337|LOC103324592|LOC103324595|LOC103324714|LOC103325170|LOC103325…
Starch and sucrose metabolism	ko00500	16	161	5.87e-08	4.63e-06	29	LOC103319516|LOC103321488|LOC103322480|LOC103322810|LOC103323057|LOC103323064|LOC103325072|LOC103326243|LOC103326339|LOC103326845|LOC103328595|LOC103330555|LOC103331733|LOC103331939|LOC103333352|LOC103333785|LOC103335653|LOC103336528|LOC103337153|LOC103337229|LOC103340671|LOC103341065|LOC103341334|LOC103341753|LOC103341755|LOC103341770|LOC103341883|LOC103343216|LOC103344088|
Plant hormone signal transduction	ko04075	10	58	9.36e-08	5.55e-06	18	LOC103321271|LOC103322161|LOC103323939|LOC103325087|LOC103327801|LOC103330745|LOC103333085|LOC103334946|LOC103335015|LOC103335783|LOC103335786|LOC103335789|LOC103335842|LOC103337238|LOC103337398|LOC103339859|LOC103340866|LOC103344612|
Phenylpropanoid biosynthesis	ko00940	11	99	2.11e-06	9.98e-05	27	LOC103320162|LOC103321020|LOC103321488|LOC103322480|LOC103323248|LOC103323718|LOC103325170|LOC103326243|LOC103326339|LOC103326657|LOC103326665|LOC103327055|LOC103328321|LOC103328491|LOC103328595|LOC103333066|LOC103333273|LOC103333909|LOC103335288|LOC103335614|LOC103337963|LOC103339665|LOC103339831|LOC103340043|LOC103341770|LOC103341982|LOC103343216|
Synaptic vesicle cycle	ko04721	7	53	4.76e-05	0.00187981	9	LOC103321229|LOC103321501|LOC103328714|LOC103331780|LOC103340840|LOC103342588|LOC103342694|LOC103343083|LOC107881727|
Microbial metabolism in diverse environments	ko01120	15	1985	0.0003077	0.0104178	25	LOC103320922|LOC103320925|LOC103325583|LOC103325792|LOC103326427|LOC103327332|LOC103327380|LOC103329397|LOC103330397|LOC103330529|LOC103330569|LOC103332695|LOC103334266|LOC103335542|LOC103335653|LOC103335661|LOC103336486|LOC103336651|LOC103337275|LOC103337951|LOC103337952|LOC103338030|LOC103338401|LOC103340345|LOC107881955|
ABC transporters	ko02010	1	606	0.0004091	0.0121196	4	LOC103323318|LOC103325037|LOC103327759|LOC103342545|
Cell cycle	ko04110	8	108	0.000821	0.0216197	9	LOC103320025|LOC103321471|LOC103325734|LOC103331206|LOC103331921|LOC103332668|LOC103333522|LOC103340336|LOC107881182|
alpha-Linolenic acid metabolism	ko00592	6	66	0.001257	0.0297909	6	LOC103330561|LOC103331659|LOC103331665|LOC103335491|LOC103335679|LOC103339462|
Galactose metabolism	ko00052	8	120	0.001617	0.034839	11	LOC103320997|LOC103321125|LOC103321778|LOC103330146|LOC103333352|LOC103335653|LOC103338401|LOC103340891|LOC103341753|LOC103341755|LOC103341883|
Degradation of aromatic compounds	ko01220	1	452	0.005559	0.10979	1	LOC103323718|
Hedgehog signaling pathway - fly	ko04341	3	24	0.008928	0.162764	5	LOC103319752|LOC103325734|LOC103328544|LOC103332860|LOC103333746|
Viral carcinogenesis	ko05203	7	135	0.01178	0.199419	9	LOC103320025|LOC103321471|LOC103325792|LOC103330896|LOC103330916|LOC103333522|LOC103340838|LOC107881182|LOC107881257|
Citrate cycle	ko00020	5	78	0.01364	0.215512	5	LOC103325583|LOC103326427|LOC103332695|LOC103335542|LOC103340345|
RNA transport	ko03013	7	142	0.01519	0.220828	8	LOC103318872|LOC103323906|LOC103327793|LOC103327811|LOC103339601|LOC103339773|LOC103340978|LOC107880069|
Oocyte meiosis	ko04114	5	81	0.01584	0.220828	6	LOC103321471|LOC103325734|LOC103331206|LOC103333522|LOC103337750|LOC107881182|
Pentose and glucuronate interconversions	ko00040	6	119	0.02141	0.281898	11	LOC103319516|LOC103320997|LOC103323064|LOC103326845|LOC103330555|LOC103331733|LOC103335137|LOC103337153|LOC103340671|LOC103341065|LOC103341334|
Progesterone-mediated oocyte maturation	ko04914	4	64	0.02856	0.356248	4	LOC103320025|LOC103331206|LOC103332668|LOC103340336|
Sphingolipid metabolism	ko00600	4	67	0.03303	0.391406	4	LOC103321125|LOC103330146|LOC103331440|LOC103341153|
Brassinosteroid biosynthesis	ko00905	3	40	0.03522	0.397483	4	LOC103330155|LOC103338936|LOC103342000|LOC103342025|
Cutin, suberine and wax biosynthesis	ko00073	3	41	0.0375	0.403977	5	LOC103318709|LOC103328255|LOC103338107|LOC103339612|LOC103340985|
Antigen processing and presentation	ko04612	3	42	0.03986	0.410731	6	LOC103323174|LOC103328051|LOC103341369|LOC103341783|LOC103344047|LOC103344056|
Metabolic pathways	ko01100	101	4473	0.04269	0.415803	155	LOC103318921|LOC103319110|LOC103319513|LOC103319516|LOC103319616|LOC103319734|LOC103319834|LOC103320162|LOC103320233|LOC103320757|LOC103320806|LOC103320887|LOC103320912|LOC103320922|LOC103320925|LOC103320997|LOC103321020|LOC103321260|LOC103321488|LOC103321820|LOC103321889|LOC103321890|LOC103322382|LOC103322384|LOC103322437|LOC103322480|LOC103322810|LOC103323057|LOC103323064|LOC103323248|LOC103323…
Other glycan degradation	ko00511	2	19	0.04523	0.415803	4	LOC103321832|LOC103330146|LOC103330156|LOC103333431|
Monoterpenoid biosynthesis	ko00902	4	75	0.04685	0.415803	7	LOC103324592|LOC103324595|LOC103327052|LOC103329467|LOC103331877|LOC103331916|LOC103343970|
Mismatch repair	ko03430	3	45	0.04737	0.415803	3	LOC103329874|LOC103331921|LOC103340277|
Endocytosis	ko04144	7	184	0.05078	0.424383	9	LOC103318921|LOC103321229|LOC103323174|LOC103323246|LOC103324651|LOC103328051|LOC103339326|LOC103340952|LOC103341783|
Cyanoamino acid metabolism	ko00460	4	78	0.05274	0.424383	9	LOC103321488|LOC103322480|LOC103323319|LOC103326243|LOC103326339|LOC103328595|LOC103328816|LOC103341770|LOC103343216|
RNA degradation	ko03018	4	79	0.05478	0.424383	6	LOC103319668|LOC103327811|LOC103328168|LOC103329310|LOC103339773|LOC103343659|
Nucleotide excision repair	ko03420	3	48	0.05551	0.424383	3	LOC103329874|LOC103331921|LOC103340277|
Biosynthesis of antibiotics	ko01130	19	1638	0.06068	0.439384	22	LOC103321260|LOC103322382|LOC103324595|LOC103325583|LOC103325792|LOC103326427|LOC103332008|LOC103332695|LOC103332965|LOC103333087|LOC103334949|LOC103334961|LOC103334962|LOC103335542|LOC103335653|LOC103336175|LOC103336486|LOC103338401|LOC103340345|LOC103342670|LOC103343970|LOC107881979|
Biosynthesis of unsaturated fatty acids	ko01040	4	82	0.06118	0.439384	5	LOC103321890|LOC103322349|LOC103326775|LOC103329366|LOC103339462|
Ribosome biogenesis in eukaryotes	ko03008	4	83	0.0634	0.441935	5	LOC103319212|LOC103319213|LOC103322382|LOC103326284|LOC103327899|
Cysteine and methionine metabolism	ko00270	6	159	0.06943	0.47014	6	LOC103324014|LOC103325583|LOC103334949|LOC103334979|LOC103336486|LOC103336940|
Carotenoid biosynthesis	ko00906	6	162	0.07445	0.490129	11	LOC103326515|LOC103328471|LOC103329013|LOC103334180|LOC103337559|LOC103340735|LOC103341722|LOC103343203|LOC103344281|LOC103344285|LOC107881722|
Cell cycle - yeast	ko04111	5	125	0.07661	0.490468	6	LOC103325734|LOC103331206|LOC103332668|LOC103333522|LOC103339312|LOC107881182|
Collecting duct acid secretion	ko04966	2	26	0.07918	0.490468	2	LOC103342694|LOC103343083|
Pyruvate metabolism	ko00620	5	127	0.08071	0.490468	5	LOC103325583|LOC103325792|LOC103327332|LOC103335542|LOC103338030|
Vibrio cholerae infection	ko05110	3	58	0.08696	0.503307	3	LOC103323246|LOC103342694|LOC103343083|
Glycolysis / Gluconeogenesis	ko00010	5	130	0.08707	0.503307	5	LOC103321260|LOC103325792|LOC103335542|LOC103335653|LOC103338401|
Carbon fixation in photosynthetic organisms	ko00710	3	60	0.09398	0.517983	3	LOC103325583|LOC103335542|LOC103336651|
DNA replication	ko03030	3	60	0.09398	0.517983	3	LOC103329874|LOC103331921|LOC103340277|
Pathways in cancer	ko05200	2	343	0.09829	0.519451	3	LOC103328544|LOC103330070|LOC103333746|
Phagosome	ko04145	4	97	0.09863	0.519451	5	LOC103338700|LOC103342694|LOC103343083|LOC103344047|LOC103344056|
Glycosphingolipid biosynthesis - globo series	ko00603	2	32	0.1127	0.58065	2	LOC103321125|LOC103324721|
PPAR signaling pathway	ko03320	3	67	0.1203	0.606619	4	LOC103324203|LOC103326775|LOC103329366|LOC103339462|
Longevity regulating pathway - worm	ko04212	3	68	0.1242	0.613237	5	LOC103326775|LOC103328255|LOC103329366|LOC103330070|LOC103339612|
Epstein-Barr virus infection	ko05169	6	168	0.131	0.633612	10	LOC103320025|LOC103321471|LOC103323174|LOC103328051|LOC103330896|LOC103330916|LOC103335391|LOC103337098|LOC103340838|LOC103341783|
Bile secretion	ko04976	1	235	0.1358	0.635253	4	LOC103323318|LOC103325037|LOC103327759|LOC103342545|
Vasopressin-regulated water reabsorption	ko04962	2	36	0.1367	0.635253	2	LOC103339326|LOC103340973|
Glycerolipid metabolism	ko00561	4	112	0.1443	0.657675	4	LOC103320806|LOC103320997|LOC103321125|LOC103329949|
Amino sugar and nucleotide sugar metabolism	ko00520	8	258	0.1485	0.657675	13	LOC103320150|LOC103320757|LOC103322384|LOC103322437|LOC103322810|LOC103326845|LOC103329573|LOC103331939|LOC103333687|LOC103335653|LOC103336528|LOC103341232|LOC103344088|
GABAergic synapse	ko04727	3	75	0.1531	0.657675	5	LOC103327380|LOC103328714|LOC103329693|LOC103340840|LOC103342588|
Stilbenoid, diarylheptanoid and gingerol biosynthesis	ko00945	2	39	0.1554	0.657675	12	LOC103320922|LOC103320925|LOC103323718|LOC103330397|LOC103330529|LOC103330569|LOC103334266|LOC103335661|LOC103337275|LOC103337951|LOC103337952|LOC107881955|
Endocrine and other factor-regulated calcium reabsorption	ko04961	2	39	0.1554	0.657675	2	LOC103321229|LOC103339326|
Base excision repair	ko03410	2	41	0.1681	0.698942	2	LOC103331921|LOC103342008|
Photosynthesis - antenna proteins	ko00196	2	42	0.1745	0.713043	3	LOC103325006|LOC103328795|LOC103332771|
Type II diabetes mellitus	ko04930	2	44	0.1874	0.737758	2	LOC103325792|LOC103335653|
Ribosome	ko03010	5	144	0.1918	0.737758	9	LOC103327488|LOC103329505|LOC103330067|LOC103333369|LOC103337634|LOC103339721|LOC103340051|LOC103342960|LOC103344474|
Central carbon metabolism in cancer	ko05230	3	84	0.1929	0.737758	3	LOC103325792|LOC103330070|LOC103335653|
Glycine, serine and threonine metabolism	ko00260	5	145	0.193	0.737758	6	LOC103332008|LOC103333269|LOC103336486|LOC103338290|LOC103342670|LOC103343991|
Taurine and hypotaurine metabolism	ko00430	2	47	0.207	0.7742	2	LOC103327380|LOC103342296|
Flavonoid biosynthesis	ko00941	3	88	0.2113	0.7742	3	LOC103323718|LOC103331783|LOC103332906|
Zeatin biosynthesis	ko00908	2	48	0.2136	0.7742	2	LOC103343913|LOC103344279|
Platinum drug resistance	ko01524	2	49	0.2202	0.7742	7	LOC103323825|LOC103325850|LOC103327357|LOC103328935|LOC103333896|LOC103336691|LOC103340634|
Glycerophospholipid metabolism	ko00564	5	162	0.2212	0.7742	7	LOC103318921|LOC103320806|LOC103329949|LOC103331281|LOC103331283|LOC103331659|LOC103338080|
Purine metabolism	ko00230	3	362	0.2247	0.7742	3	LOC103322382|LOC103325792|LOC107881979|
Insulin signaling pathway	ko04910	3	91	0.2254	0.7742	4	LOC103319738|LOC103322115|LOC103335653|LOC103340077|
Glutamatergic synapse	ko04724	3	94	0.2396	0.811217	3	LOC103318921|LOC103329693|LOC103337750|
Linoleic acid metabolism	ko00591	2	53	0.2468	0.821916	2	LOC103330561|LOC103344618|
Fatty acid metabolism	ko01212	5	177	0.255	0.821916	6	LOC103321890|LOC103322349|LOC103326775|LOC103327760|LOC103329366|LOC103339462|
Toxoplasmosis	ko05145	3	98	0.2588	0.821916	7	LOC103322499|LOC103323174|LOC103326801|LOC103328051|LOC103335391|LOC103337098|LOC103341783|
Ether lipid metabolism	ko00565	2	55	0.2601	0.821916	4	LOC103318921|LOC103331281|LOC103331283|LOC103338080|
Fanconi anemia pathway	ko03460	2	55	0.2601	0.821916	2	LOC103329874|LOC103343670|
Carbon metabolism	ko01200	11	455	0.2859	0.8802	11	LOC103325583|LOC103325792|LOC103326427|LOC103329397|LOC103332008|LOC103332695|LOC103335542|LOC103335653|LOC103336651|LOC103338030|LOC103340345|
HTLV-I infection	ko05166	6	216	0.2924	0.8802	8	LOC103326695|LOC103331206|LOC103331921|LOC103333522|LOC103337750|LOC103344047|LOC103344056|LOC107881182|
Ubiquitin mediated proteolysis	ko04120	4	126	0.2932	0.8802	5	LOC103325734|LOC103331206|LOC103332668|LOC103333522|LOC107881182|
mRNA surveillance pathway	ko03015	2	60	0.2934	0.8802	3	LOC103327811|LOC103339773|LOC103344269|
Homologous recombination	ko03440	2	61	0.3	0.88875	3	LOC103329023|LOC103329874|LOC103335759|
p53 signaling pathway	ko04115	2	62	0.3067	0.897381	2	LOC103330070|LOC103340336|
Oxidative phosphorylation	ko00190	6	232	0.3178	0.901311	7	LOC103327731|LOC103328145|LOC103328881|LOC103341225|LOC103342348|LOC103342694|LOC103343083|
Fatty acid elongation	ko00062	2	64	0.3199	0.901311	7	LOC103319208|LOC103319209|LOC103319210|LOC103321890|LOC103323050|LOC103324337|LOC103333292|
Pantothenate and CoA biosynthesis	ko00770	2	65	0.3265	0.901311	2	LOC103332436|LOC103334949|
Pyrimidine metabolism	ko00240	2	244	0.3337	0.901311	2	LOC103329772|LOC107881979|
PI3K-Akt signaling pathway	ko04151	2	245	0.3337	0.901311	2	LOC103321471|LOC103330070|
Fc gamma R-mediated phagocytosis	ko04666	2	67	0.3396	0.901311	2	LOC103318921|LOC103343021|
Protein processing in endoplasmic reticulum	ko04141	4	147	0.3415	0.901311	7	LOC103318945|LOC103323174|LOC103325734|LOC103328051|LOC103341783|LOC103344047|LOC103344056|
Tryptophan metabolism	ko00380	4	148	0.3442	0.901311	6	LOC103320233|LOC103321820|LOC103330459|LOC103332695|LOC103333856|LOC103336216|
Rheumatoid arthritis	ko05323	2	70	0.3591	0.901311	2	LOC103342694|LOC103343083|
Diterpenoid biosynthesis	ko00904	4	154	0.3612	0.901311	4	LOC103320029|LOC103334237|LOC103336931|LOC103343360|
Circadian rhythm	ko04710	1	25	0.3644	0.901311	1	LOC103325734|
Legionellosis	ko05134	2	71	0.3655	0.901311	4	LOC103323174|LOC103323246|LOC103328051|LOC103341783|
Glyoxylate and dicarboxylate metabolism	ko00630	4	156	0.3671	0.901311	4	LOC103325583|LOC103329397|LOC103332008|LOC103338030|
Rap1 signaling pathway	ko04015	1	162	0.3763	0.901311	1	LOC103340799|
Proteoglycans in cancer	ko05205	1	170	0.3781	0.901311	1	LOC103330364|
Peroxisome	ko04146	2	73	0.3784	0.901311	3	LOC103328255|LOC103339462|LOC103339612|
Choline metabolism in cancer	ko05231	2	73	0.3784	0.901311	2	LOC103318921|LOC103326361|
Arginine and proline metabolism	ko00330	1	173	0.3797	0.901311	1	LOC103336175|
Ras signaling pathway	ko04014	1	174	0.3803	0.901311	1	LOC103318921|
Photosynthesis	ko00195	2	75	0.3911	0.91773	2	LOC103342490|LOC107880291|
Notch signaling pathway	ko04330	1	29	0.4089	0.940867	1	LOC103340838|
Type I diabetes mellitus	ko04940	1	29	0.4089	0.940867	1	LOC103327380|
Bisphenol degradation	ko00363	1	30	0.4195	0.955976	11	LOC103320922|LOC103320925|LOC103330397|LOC103330529|LOC103330569|LOC103334266|LOC103335661|LOC103337275|LOC103337951|LOC103337952|LOC107881955|
Betalain biosynthesis	ko00965	1	32	0.4401	0.97613	1	LOC103324714|
Proximal tubule bicarbonate reclamation	ko04964	1	32	0.4401	0.97613	1	LOC103325583|
FoxO signaling pathway	ko04068	3	105	0.4407	0.97613	4	LOC103330070|LOC103330896|LOC103330916|LOC103340336|
Lysosome	ko04142	3	107	0.4452	0.976967	3	LOC103321229|LOC103330146|LOC103336596|
Inositol phosphate metabolism	ko00562	3	109	0.4499	0.978145	5	LOC103320887|LOC103330070|LOC103331281|LOC103331283|LOC103338080|
Hepatitis B	ko05161	3	113	0.4599	0.978145	3	LOC103320025|LOC103330070|LOC103331921|
Measles	ko05162	3	114	0.4624	0.978145	6	LOC103323174|LOC103328051|LOC103330858|LOC103335391|LOC103337098|LOC103341783|
SNARE interactions in vesicular transport	ko04130	1	35	0.4697	0.978145	1	LOC107881727|
Nicotine addiction	ko05033	1	35	0.4697	0.978145	3	LOC103328714|LOC103340840|LOC103342588|
mTOR signaling pathway	ko04150	3	117	0.4705	0.978145	3	LOC103330070|LOC103342694|LOC103343083|
Lysine degradation	ko00310	3	125	0.4932	0.9999	3	LOC103322284|LOC103326427|LOC103332695|
Hedgehog signaling pathway	ko04340	1	38	0.4978	0.9999	2	LOC103319752|LOC103332860|
Protein export	ko03060	1	40	0.5156	0.9999	1	LOC103331861|
Chemical carcinogenesis	ko05204	1	136	0.5241	0.9999	6	LOC103323825|LOC103325850|LOC103327357|LOC103328935|LOC103333896|LOC103336691|
Valine, leucine and isoleucine biosynthesis	ko00290	1	41	0.5243	0.9999	1	LOC103334949|
Endometrial cancer	ko05213	1	41	0.5243	0.9999	1	LOC103330070|
Steroid hormone biosynthesis	ko00140	1	147	0.5268	0.9999	1	LOC103321890|
Polycyclic aromatic hydrocarbon degradation	ko00624	1	148	0.5274	0.9999	11	LOC103320922|LOC103320925|LOC103330397|LOC103330529|LOC103330569|LOC103334266|LOC103335661|LOC103337275|LOC103337951|LOC103337952|LOC107881955|
Focal adhesion	ko04510	1	151	0.5293	0.9999	1	LOC103330070|
Metabolism of xenobiotics by cytochrome P450	ko00980	1	155	0.5325	0.9999	6	LOC103323825|LOC103325850|LOC103327357|LOC103328935|LOC103333896|LOC103336691|
Aminobenzoate degradation	ko00627	1	156	0.5334	0.9999	11	LOC103320922|LOC103320925|LOC103330397|LOC103330529|LOC103330569|LOC103334266|LOC103335661|LOC103337275|LOC103337951|LOC103337952|LOC107881955|
Fructose and mannose metabolism	ko00051	4	160	0.5391	0.9999	5	LOC103320997|LOC103331939|LOC103335137|LOC103335653|LOC103336528|
Streptomycin biosynthesis	ko00521	1	43	0.5412	0.9999	1	LOC103335653|
Glycosaminoglycan degradation	ko00531	1	43	0.5412	0.9999	1	LOC103330146|
Basal cell carcinoma	ko05217	1	44	0.5495	0.9999	2	LOC103328544|LOC103333746|
Melanoma	ko05218	1	44	0.5495	0.9999	1	LOC103330070|
Pathogenic Escherichia coli infection	ko05130	1	45	0.5575	0.9999	1	LOC103338700|
Glycosphingolipid biosynthesis - ganglio series	ko00604	1	46	0.5655	0.9999	1	LOC103330146|
VEGF signaling pathway	ko04370	1	46	0.5655	0.9999	1	LOC103337750|
Carbohydrate digestion and absorption	ko04973	1	49	0.5884	0.9999	1	LOC103335653|
Long-term potentiation	ko04720	1	51	0.6031	0.9999	1	LOC103337750|
Riboflavin metabolism	ko00740	1	52	0.6102	0.9999	1	LOC103324714|
Vitamin B6 metabolism	ko00750	1	52	0.6102	0.9999	1	LOC103327727|
Biotin metabolism	ko00780	1	52	0.6102	0.9999	1	LOC103327760|
Glioma	ko05214	1	52	0.6102	0.9999	1	LOC103330070|
Hippo signaling pathway - fly	ko04391	1	53	0.6172	0.9999	1	LOC103321471|
Amyotrophic lateral sclerosis	ko05014	1	54	0.624	0.9999	1	LOC103337750|
Glutathione metabolism	ko00480	2	79	0.6544	0.9999	7	LOC103323825|LOC103325850|LOC103327357|LOC103328935|LOC103333896|LOC103336175|LOC103336691|
Lysine biosynthesis	ko00300	2	82	0.6602	0.9999	3	LOC103332965|LOC103333087|LOC103336486|
Glucagon signaling pathway	ko04922	2	82	0.6602	0.9999	2	LOC103325792|LOC103337750|
Phosphatidylinositol signaling system	ko04070	2	83	0.6623	0.9999	2	LOC103320887|LOC103330070|
Fatty acid biosynthesis	ko00061	2	84	0.6643	0.9999	2	LOC103322349|LOC103327760|
Pertussis	ko05133	2	90	0.6774	0.9999	3	LOC103335391|LOC103337098|LOC103343021|
Chagas disease	ko05142	2	90	0.6774	0.9999	4	LOC103335391|LOC103337098|LOC103344047|LOC103344056|
Ascorbate and aldarate metabolism	ko00053	2	93	0.6843	0.9999	5	LOC103319513|LOC103319616|LOC103319734|LOC103319834|LOC103326845|
Sphingolipid signaling pathway	ko04071	2	95	0.6889	0.9999	2	LOC103318921|LOC103330070|
Thyroid hormone signaling pathway	ko04919	2	95	0.6889	0.9999	4	LOC103320887|LOC103331281|LOC103331283|LOC103338080|
Neurotrophin signaling pathway	ko04722	2	96	0.6913	0.9999	3	LOC103321471|LOC103335391|LOC103337098|
Epithelial cell signaling in Helicobacter pylori infection	ko05120	2	98	0.6961	0.9999	2	LOC103342694|LOC103343083|
Meiosis - yeast	ko04113	2	103	0.7082	0.9999	3	LOC103331206|LOC103333522|LOC107881182|
Wnt signaling pathway	ko04310	2	105	0.7131	0.9999	2	LOC103325734|LOC103337750|
AMPK signaling pathway	ko04152	2	106	0.7156	0.9999	3	LOC103320025|LOC103326775|LOC103329366|
Valine, leucine and isoleucine degradation	ko00280	1	112	0.726	0.9999	1	LOC103334949|
Drug metabolism - cytochrome P450	ko00982	1	125	0.7298	0.9999	6	LOC103323825|LOC103325850|LOC103327357|LOC103328935|LOC103333896|LOC103336691|
Oxytocin signaling pathway	ko04921	1	125	0.7298	0.9999	1	LOC103337750|
Butanoate metabolism	ko00650	1	128	0.7315	0.9999	1	LOC103327380|
Ubiquinone and other terpenoid-quinone biosynthesis	ko00130	3	146	0.7481	0.9999	4	LOC103320912|LOC103323718|LOC103339665|LOC103339831|
Calcium signaling pathway	ko04020	3	152	0.755	0.9999	3	LOC103320887|LOC103326695|LOC103337750|
Huntington's disease	ko05016	3	153	0.7562	0.9999	3	LOC103321229|LOC103326695|LOC103328881|
Sesquiterpenoid and triterpenoid biosynthesis	ko00909	3	155	0.7587	0.9999	5	LOC103326366|LOC103326370|LOC103327461|LOC103334961|LOC103334962|
cAMP signaling pathway	ko04024	2	187	0.7772	0.9999	2	LOC103318921|LOC103339462|
Fatty acid degradation	ko00071	1	104	0.9999	0.9999	1	LOC103339462|
Steroid biosynthesis	ko00100	1	81	0.9999	0.9999	2	LOC103334961|LOC103334962|
Alanine, aspartate and glutamate metabolism	ko00250	1	96	0.9999	0.9999	1	LOC103327380|
Monobactam biosynthesis	ko00261	1	68	0.9999	0.9999	1	LOC103336486|
Histidine metabolism	ko00340	1	94	0.9999	0.9999	1	LOC103319110|
Tyrosine metabolism	ko00350	2	147	0.9999	0.9999	3	LOC103324714|LOC103329555|LOC103335900|
Phenylalanine metabolism	ko00360	2	148	0.9999	0.9999	3	LOC103323718|LOC103339665|LOC103339831|
Phenylalanine, tyrosine and tryptophan biosynthesis	ko00400	1	108	0.9999	0.9999	1	LOC103342670|
beta-Alanine metabolism	ko00410	1	76	0.9999	0.9999	1	LOC103327380|
Butirosin and neomycin biosynthesis	ko00524	1	55	0.9999	0.9999	1	LOC103335653|
Terpenoid backbone biosynthesis	ko00900	1	99	0.9999	0.9999	1	LOC103335624|
Indole alkaloid biosynthesis	ko00901	1	58	0.9999	0.9999	4	LOC103339978|LOC103339981|LOC103339982|LOC103339985|
Limonene and pinene degradation	ko00903	1	79	0.9999	0.9999	11	LOC103320922|LOC103320925|LOC103330397|LOC103330529|LOC103330569|LOC103334266|LOC103335661|LOC103337275|LOC103337951|LOC103337952|LOC107881955|
Nitrogen metabolism	ko00910	1	77	0.9999	0.9999	1	LOC103341853|
Anthocyanin biosynthesis	ko00942	1	81	0.9999	0.9999	1	LOC103326009|
Flavone and flavonol biosynthesis	ko00944	1	62	0.9999	0.9999	1	LOC103323505|
Isoquinoline alkaloid biosynthesis	ko00950	2	136	0.9999	0.9999	3	LOC103324714|LOC103329555|LOC103335900|
Tropane, piperidine and pyridine alkaloid biosynthesis	ko00960	1	95	0.9999	0.9999	1	LOC103321889|
Glucosinolate biosynthesis	ko00966	1	90	0.9999	0.9999	1	LOC103330459|
Aminoacyl-tRNA biosynthesis	ko00970	2	116	0.9999	0.9999	2	LOC103323559|LOC103339347|
Drug metabolism - other enzymes	ko00983	1	72	0.9999	0.9999	1	LOC103329772|
2-Oxocarboxylic acid metabolism	ko01210	3	210	0.9999	0.9999	3	LOC103330459|LOC103334949|LOC103340345|
Biosynthesis of amino acids	ko01230	6	355	0.9999	0.9999	7	LOC103325792|LOC103332965|LOC103333087|LOC103334949|LOC103336486|LOC103340345|LOC103342670|
EGFR tyrosine kinase inhibitor resistance	ko01521	1	72	0.9999	0.9999	1	LOC103330070|
Spliceosome	ko03040	2	122	0.9999	0.9999	4	LOC103323174|LOC103328051|LOC103340838|LOC103341783|
Bacterial secretion system	ko03070	1	76	0.9999	0.9999	1	LOC103331861|
MAPK signaling pathway	ko04010	3	197	0.9999	0.9999	5	LOC103319364|LOC103323174|LOC103328051|LOC103337750|LOC103341783|
MAPK signaling pathway - yeast	ko04011	1	91	0.9999	0.9999	1	LOC103321471|
MAPK signaling pathway - fly	ko04013	1	85	0.9999	0.9999	1	LOC103340799|
cGMP-PKG signaling pathway	ko04022	2	132	0.9999	0.9999	2	LOC103326695|LOC103337750|
NF-kappa B signaling pathway	ko04064	1	91	0.9999	0.9999	2	LOC103335391|LOC103337098|
HIF-1 signaling pathway	ko04066	1	86	0.9999	0.9999	1	LOC103335653|
Phospholipase D signaling pathway	ko04072	2	113	0.9999	0.9999	2	LOC103318921|LOC103323246|
Longevity regulating pathway	ko04211	1	76	0.9999	0.9999	1	LOC103322284|
Longevity regulating pathway - multiple species	ko04213	1	61	0.9999	0.9999	3	LOC103323174|LOC103328051|LOC103341783|
TGF-beta signaling pathway	ko04350	1	70	0.9999	0.9999	1	LOC103325734|
Axon guidance	ko04360	2	123	0.9999	0.9999	2	LOC103337750|LOC103343021|
Osteoclast differentiation	ko04380	1	103	0.9999	0.9999	1	LOC103337750|
Hippo signaling pathway	ko04390	1	110	0.9999	0.9999	1	LOC103321471|
Tight junction	ko04530	1	79	0.9999	0.9999	1	LOC103330070|
Gap junction	ko04540	1	71	0.9999	0.9999	1	LOC103338700|
Toll-like receptor signaling pathway	ko04620	1	77	0.9999	0.9999	2	LOC103335391|LOC103337098|
Natural killer cell mediated cytotoxicity	ko04650	1	86	0.9999	0.9999	1	LOC103337750|
T cell receptor signaling pathway	ko04660	1	90	0.9999	0.9999	1	LOC103337750|
B cell receptor signaling pathway	ko04662	1	62	0.9999	0.9999	1	LOC103337750|
Retrograde endocannabinoid signaling	ko04723	1	94	0.9999	0.9999	3	LOC103328714|LOC103340840|LOC103342588|
Regulation of actin cytoskeleton	ko04810	2	158	0.9999	0.9999	2	LOC103340799|LOC103343021|
Insulin secretion	ko04911	1	80	0.9999	0.9999	1	LOC103321501|
GnRH signaling pathway	ko04912	1	70	0.9999	0.9999	1	LOC103318921|
Estrogen signaling pathway	ko04915	1	75	0.9999	0.9999	3	LOC103323174|LOC103328051|LOC103341783|
Melanogenesis	ko04916	1	74	0.9999	0.9999	1	LOC103324714|
Renin secretion	ko04924	1	68	0.9999	0.9999	1	LOC103337750|
Insulin resistance	ko04931	1	94	0.9999	0.9999	1	LOC103330070|
AGE-RAGE signaling pathway in diabetic complications	ko04933	1	83	0.9999	0.9999	1	LOC103320887|
Pancreatic secretion	ko04972	1	83	0.9999	0.9999	1	LOC103339326|
Protein digestion and absorption	ko04974	1	104	0.9999	0.9999	1	LOC103329693|
Mineral absorption	ko04978	1	60	0.9999	0.9999	1	LOC103340634|
Alzheimer's disease	ko05010	2	149	0.9999	0.9999	2	LOC103328881|LOC103337750|
Parkinson's disease	ko05012	2	137	0.9999	0.9999	2	LOC103326695|LOC103328881|
Amphetamine addiction	ko05031	1	56	0.9999	0.9999	1	LOC103337750|
Morphine addiction	ko05032	1	77	0.9999	0.9999	3	LOC103328714|LOC103340840|LOC103342588|
Bacterial invasion of epithelial cells	ko05100	1	74	0.9999	0.9999	1	LOC103321229|
Shigellosis	ko05131	1	66	0.9999	0.9999	1	LOC103340799|
Salmonella infection	ko05132	1	87	0.9999	0.9999	1	LOC103340799|
Leishmaniasis	ko05140	1	64	0.9999	0.9999	2	LOC103335391|LOC103337098|
Amoebiasis	ko05146	1	95	0.9999	0.9999	1	LOC103336984|
Tuberculosis	ko05152	2	141	0.9999	0.9999	3	LOC103335391|LOC103337098|LOC103337750|
Influenza A	ko05164	2	128	0.9999	0.9999	4	LOC103323174|LOC103328051|LOC103330858|LOC103341783|
Herpes simplex infection	ko05168	2	145	0.9999	0.9999	3	LOC103325734|LOC103330896|LOC103330916|
MicroRNAs in cancer	ko05206	4	229	0.9999	0.9999	7	LOC103323318|LOC103325037|LOC103327759|LOC103330070|LOC103336940|LOC103342545|LOC107880111|
Prostate cancer	ko05215	1	82	0.9999	0.9999	1	LOC103330070|
Small cell lung cancer	ko05222	1	70	0.9999	0.9999	1	LOC103330070|
