# Supplementary material for: Genome-wide discovery and characterization of flower development related long non-coding RNAs in Prunus mume
Source: BMC Plant Biol. 2019 Feb 11;19:64. doi: 10.1186/s12870-019-1672-7 (PMC6371585; doi:10.1186/s12870-019-1672-7)
Supplement: Supplementary file 7 — The differential expressed lncRNAs in this study. (XLS 63 kb) [file 12870_2019_1672_MOESM7_ESM.xls]

## Sheet: Additional file 7
Additional file 7 The differential expressed lncRNAs in this study
lncRNA	Transcribed from gene	Gene description	Control	Treat	log2 (Fold change)	p-value	q-value
XR_513468.1	LOC103322480	beta-glucosidase 12-like	6.49284	0.032696	-7.63359	2.38e-77	6.06e-77
XR_514340.2	LOC103335602	uncharacterized LOC103335602	1.77693	0.125354	-3.82531	0.00010624	0.000132913
XR_514079.2	LOC103331510	uncharacterized LOC103331510	12.041	1.38181	-3.12332	1.01e-20	2.57e-20
XR_001677924.1	LOC107881247	uncharacterized LOC107881247	30180.6	5504.27	-2.455	0	0
XR_514120.2	LOC103331887	uncharacterized LOC103331887	14.7726	2.74948	-2.42569	2.98e-08	4.24e-08
XR_513658.1	LOC103325704	uncharacterized LOC103325704	86.721	16.528	-2.39147	9.26e-61	2.35e-60
XR_001678028.1	LOC107881413	uncharacterized LOC107881413	104366	20477.7	-2.34953	0	0
XR_513401.2	LOC103321583	uncharacterized LOC103321583	65.2341	22.5118	-1.53494	1.1e-05	1.44e-05
XR_001677731.1	LOC103328990	UDP-glycosyltransferase 71A16-like	56.1176	19.3735	-1.53437	6.55e-10	9.67e-10
XR_001677430.1	LOC103319824	PHD finger protein MALE MEIOCYTE DEATH 1-like	53.6858	22.7478	-1.23881	0.000164276	0.000203178
XR_001677432.1	LOC103319824	PHD finger protein MALE MEIOCYTE DEATH 1-like	51.5616	21.8929	-1.23583	0.000108225	0.000135314
XR_001677431.1	LOC103319824	PHD finger protein MALE MEIOCYTE DEATH 1-like	47.9735	20.4169	-1.23247	6.84e-05	8.62e-05
XR_001677960.1	LOC107881255	uncharacterized LOC107881255	93.2546	40.335	-1.20914	0.000230011	0.000282448
XR_001677780.1	LOC107881027	uncharacterized LOC107881027	2879.06	1271.35	-1.17923	6.66e-16	1.14e-15
XR_513331.1	LOC103320376	uncharacterized LOC103320376	1496.75	715.52	-1.06477	6.66e-16	1.14e-15
XR_513796.1	LOC103327731	uncharacterized LOC103327731	10.1885	20.8059	1.03005	0	0
XR_514840.1	LOC103342422	uncharacterized LOC103342422	0.95487	1.96274	1.03949	9.54e-07	1.29e-06
XR_001678558.1	LOC107881987	uncharacterized LOC107881987	0.5143	1.05948	1.04267	2.15e-11	3.26e-11
XR_513992.1	LOC103330582	uncharacterized LOC103330582	1.20804	2.50446	1.05183	4.48e-12	6.92e-12
XR_001678297.1	LOC103318672	myosin-11	1.7974	3.74612	1.05949	0	0
XR_514879.2	LOC103342999	uncharacterized LOC103342999	1.45157	3.0371	1.06508	0	0
XR_001678296.1	LOC103318672	myosin-11	1.77663	3.7224	1.06709	0	0
XR_001678489.1	LOC107881900	uncharacterized LOC107881900	1.55839	3.29466	1.08007	0	0
XR_001677655.1	LOC103329505	uncharacterized LOC103329505	1.00002	2.1282	1.08961	2.22e-16	4.28e-16
XR_513834.2	LOC103328073	uncharacterized LOC103328073	0.176767	0.376294	1.09001	1.16e-05	1.52e-05
XR_514965.2	LOC103343574	uncharacterized LOC103343574	0.937911	1.99841	1.09133	1.11e-15	1.87e-15
XR_515045.2	LOC103344159	uncharacterized LOC103344159	2.02257	4.31559	1.09337	2.22e-16	4.28e-16
XR_001678590.1	LOC103344159	uncharacterized LOC103344159	2.0727	4.42255	1.09337	2.22e-16	4.28e-16
XR_001678591.1	LOC103344159	uncharacterized LOC103344159	2.73096	5.84733	1.09837	2.22e-16	4.28e-16
XR_001678592.1	LOC103344159	uncharacterized LOC103344159	2.81671	6.03288	1.09884	2.22e-16	4.28e-16
XR_001678589.1	LOC103344159	uncharacterized LOC103344159	2.50112	5.35885	1.09935	2.22e-16	4.28e-16
XR_515047.2	LOC103344159	uncharacterized LOC103344159	2.4282	5.20261	1.09935	2.22e-16	4.28e-16
XR_515043.2	LOC103344159	uncharacterized LOC103344159	2.72626	5.84123	1.09935	2.22e-16	4.28e-16
XR_515041.2	LOC103344159	uncharacterized LOC103344159	2.63985	5.65609	1.09935	2.22e-16	4.28e-16
XR_513970.2	LOC103330068	uncharacterized LOC103330068	0.735512	1.58744	1.10988	4.44e-16	7.69e-16
XR_001677508.1	LOC103325685	uncharacterized LOC103325685	0.462536	0.998691	1.11047	1.67e-13	2.68e-13
XR_001677506.1	LOC103325685	uncharacterized LOC103325685	0.428037	0.926887	1.11466	6.44e-15	1.07e-14
XR_001677719.1	LOC103330149	uncharacterized LOC103330149	0.166616	0.360939	1.11523	3.46e-08	4.92e-08
XR_513378.1	LOC103321081	uncharacterized LOC103321081	0.197721	0.42853	1.11593	0.000143084	0.000177286
XR_514605.1	LOC103338629	uncharacterized LOC103338629	0.576368	1.25282	1.12011	2.61e-05	3.35e-05
XR_514780.1	LOC103341395	uncharacterized LOC103341395	0.257836	0.560807	1.12105	3.57e-08	5.07e-08
XR_513671.2	LOC103326083	uncharacterized LOC103326083	0.514298	1.11985	1.12263	2.22e-16	4.28e-16
XR_513656.1	LOC103325685	uncharacterized LOC103325685	0.415022	0.91245	1.13656	3.31e-14	5.39e-14
XR_001677507.1	LOC103325685	uncharacterized LOC103325685	0.412537	0.906987	1.13656	3.31e-14	5.39e-14
XR_514709.1	LOC103340051	60S ribosomal protein L18a-like	0.954452	2.09905	1.13699	6.66e-16	1.14e-15
XR_001677677.1	LOC103330068	uncharacterized LOC103330068	0.730592	1.61625	1.14551	4.44e-16	7.69e-16
XR_514934.2	LOC103343352	uncharacterized LOC103343352	0.298561	0.661843	1.14846	4.21e-07	5.78e-07
XR_513962.2	LOC103330067	uncharacterized LOC103330067	0.689852	1.53662	1.1554	0	0
XR_001677735.1	LOC107881007	probable polygalacturonase	0.200864	0.447666	1.15621	2.12e-06	2.85e-06
XR_513911.2	LOC103329505	uncharacterized LOC103329505	1.35784	3.03489	1.16033	0	0
XR_001677969.1	LOC103333335	probable serine/threonine protein kinase IRE	2.43829	5.50804	1.17567	0	0
XR_513746.1	LOC103326924	uncharacterized LOC103326924	0.408754	0.931656	1.18856	6.66e-16	1.14e-15
XR_001678379.1	LOC103340051	60S ribosomal protein L18a-like	0.94271	2.15146	1.19043	0	0
XR_513955.1	LOC103330017	uncharacterized LOC103330017	5.27465	12.102	1.1981	0	0
XR_514708.1	LOC103340051	60S ribosomal protein L18a-like	0.936404	2.17417	1.21526	2.22e-16	4.28e-16
XR_514642.1	LOC103339108	uncharacterized LOC103339108	1.09122	2.5424	1.22025	8.88e-16	1.5e-15
XR_001677524.1	LOC107880770	uncharacterized LOC107880770	0.155794	0.363333	1.22165	0.000331445	0.000405077
XR_515066.1	LOC103344339	uncharacterized LOC103344339	0.452604	1.06868	1.23951	9.35e-07	1.27e-06
XR_001677855.1	LOC107881194	uncharacterized LOC107881194	0.319149	0.767538	1.26601	4.8e-06	6.37e-06
XR_001678328.1	LOC103318535	uncharacterized LOC103318535	0.104371	0.252469	1.27439	0.000135977	0.000168683
XR_001677656.1	LOC103329505	uncharacterized LOC103329505	1.10053	2.69284	1.29093	2.22e-16	4.28e-16
XR_514262.2	LOC103334427	uncharacterized LOC103334427	0.217134	0.531691	1.292	2.45e-05	3.15e-05
XR_001678161.1	LOC103336586	TMV resistance protein N-like	1.03542	2.54646	1.29828	0	0
XR_514343.2	LOC103335644	uncharacterized LOC103335644	0.181387	0.451019	1.31412	2.64e-09	3.83e-09
XR_513218.2	LOC103318535	uncharacterized LOC103318535	0.109018	0.271225	1.31493	5.5e-05	6.96e-05
XR_001677472.1	LOC103325984	F-box/LRR-repeat protein At4g14103-like	0.695795	1.73658	1.31951	0	0
XR_513828.1	LOC103328003	uncharacterized LOC103328003	0.175112	0.440237	1.33	5.5e-05	6.96e-05
XR_001678532.1	LOC103343389	uncharacterized LOC103343389	0.416343	1.04774	1.33144	4.44e-16	7.69e-16
XR_514212.1	LOC103333403	uncharacterized LOC103333403	1.24707	3.15822	1.34057	0	0
XR_513242.2	LOC103318829	uncharacterized LOC103318829	1.15781	2.95179	1.35019	0	0
XR_514692.2	LOC103339725	UPF0481 protein At3g47200-like	0.344186	0.882693	1.35872	0	0
XR_001677956.1	LOC103331500	probable disease resistance RPP8-like protein 2	0.917796	2.36518	1.36571	0	0
XR_001678112.1	LOC103334397	pleiotropic drug resistance protein 1-like	0.957894	2.49246	1.37963	0	0
XR_001678400.1	LOC103339725	UPF0481 protein At3g47200-like	0.360025	0.936978	1.37992	4.44e-16	7.69e-16
XR_514690.2	LOC103339725	UPF0481 protein At3g47200-like	0.358314	0.932524	1.37992	4.44e-16	7.69e-16
XR_513639.2	LOC103325642	uncharacterized LOC103325642	1.11543	2.90956	1.3832	4.44e-16	7.69e-16
XR_001677778.1	LOC103318829	uncharacterized LOC103318829	1.15692	3.03154	1.38976	0	0
XR_001678242.1	LOC107881608	uncharacterized LOC107881608	0.127723	0.335095	1.39155	4.78e-05	6.1e-05
XR_515016.2	LOC103343977	uncharacterized LOC103343977	0.217328	0.575131	1.40402	6.22e-08	8.72e-08
XR_001677659.1	LOC103330067	uncharacterized LOC103330067	0.424925	1.12687	1.40704	4.44e-16	7.69e-16
XR_001678330.1	LOC103318535	uncharacterized LOC103318535	0.107401	0.285223	1.40909	5.5e-05	6.96e-05
XR_001678329.1	LOC103318535	uncharacterized LOC103318535	0.101921	0.270671	1.40909	5.5e-05	6.96e-05
XR_001678327.1	LOC103318535	uncharacterized LOC103318535	0.102866	0.27318	1.40909	5.5e-05	6.96e-05
XR_001677623.1	LOC103327778	probable disease resistance protein RF9	0.124858	0.332921	1.41489	6.66e-16	1.14e-15
XR_001678599.1	LOC107882074	uncharacterized LOC107882074	0.26006	0.702796	1.43426	8.82e-14	1.42e-13
XR_514155.1	LOC103332347	uncharacterized LOC103332347	0.154574	0.425024	1.45925	0.00026872	0.000329393
XR_001677227.1	LOC107880346	putative disease resistance protein RGA3	0.0656921	0.182938	1.47756	1.9e-09	2.78e-09
XR_514266.2	LOC103334453	uncharacterized LOC103334453	0.422491	1.19416	1.49901	2.47e-10	3.69e-10
XR_515092.2	LOC103344468	uncharacterized LOC103344468	0.522213	1.47945	1.50235	9.94e-06	1.31e-05
XR_514278.2	LOC103334744	uncharacterized LOC103334744	0.122238	0.353452	1.53182	0.000697848	0.000842893
XR_514691.2	LOC103339725	UPF0481 protein At3g47200-like	0.446802	1.30456	1.54585	4.44e-16	7.69e-16
XR_513968.1	LOC103330067	uncharacterized LOC103330067	0.322689	0.963638	1.57835	1.58e-13	2.53e-13
XR_513964.2	LOC103330067	uncharacterized LOC103330067	0.330073	0.999319	1.59816	8.88e-16	1.5e-15
XR_514935.1	LOC103343360	uncharacterized LOC103343360	0.435523	1.32019	1.59992	1.58e-13	2.53e-13
XR_514769.2	LOC103341291	heat shock 70 kDa protein-like	0.0460235	0.139867	1.60362	6.23e-07	8.5e-07
XR_513965.2	LOC103330067	uncharacterized LOC103330067	0.336344	1.03722	1.62471	4.44e-16	7.69e-16
XR_513500.2	LOC103322796	uncharacterized LOC103322796	0.381278	1.18716	1.6386	4.34e-12	6.7e-12
XR_001677661.1	LOC103330067	uncharacterized LOC103330067	0.332028	1.03861	1.64527	2.22e-16	4.28e-16
XR_513967.2	LOC103330067	uncharacterized LOC103330067	0.338645	1.06337	1.65079	4.44e-16	7.69e-16
XR_513294.1	LOC103319808	uncharacterized LOC103319808	1.03907	3.27178	1.65478	0	0
XR_001677662.1	LOC103330067	uncharacterized LOC103330067	0.317777	1.0144	1.67454	1.11e-15	1.87e-15
XR_001677658.1	LOC103330067	uncharacterized LOC103330067	0.328883	1.04986	1.67455	1.11e-15	1.87e-15
XR_001677660.1	LOC103330067	uncharacterized LOC103330067	0.325331	1.04985	1.6902	4.44e-16	7.69e-16
XR_514210.2	LOC103333341	uncharacterized LOC103333341	0.365217	1.17988	1.69181	3.38e-06	4.5e-06
XR_513660.2	LOC103325748	uncharacterized LOC103325748	0.10788	0.355742	1.72141	1.85e-05	2.39e-05
XR_513278.2	LOC103319456	uncharacterized LOC103319456	0.121339	0.410312	1.75768	4.54e-08	6.41e-08
XR_001678569.1	LOC107882009	transcription factor ABORTED MICROSPORES-like	0.0749908	0.260272	1.79523	0.000208637	0.000256507
XR_513963.2	LOC103330067	uncharacterized LOC103330067	0.312328	1.09089	1.80437	5.77e-15	9.58e-15
XR_513488.2	LOC103322678	uncharacterized LOC103322678	0.0717945	0.252193	1.81258	0.000697848	0.000842893
XR_001677884.1	LOC107881220	uncharacterized LOC107881220	0.347472	1.26261	1.86144	5.64e-13	8.93e-13
XR_513428.2	LOC103322017	geraniol 8-hydroxylase-like	0.0301192	0.109619	1.86374	0.000571896	0.000692791
XR_001677463.1	LOC103325654	uncharacterized LOC103325654	0.0880355	0.32077	1.86538	7.14e-08	9.97e-08
XR_514980.2	LOC103343670	uncharacterized LOC103343670	0.476997	1.76362	1.88648	2.22e-16	4.28e-16
XR_001677470.1	LOC103325622	receptor-like protein 12	0.212172	0.793463	1.90293	4.44e-16	7.69e-16
XR_001678407.1	LOC107880111	uncharacterized LOC107880111	0.383944	1.44019	1.90729	1.78e-15	2.98e-15
XR_001677744.1	LOC103328525	uncharacterized LOC103328525	0.147601	0.556336	1.91426	7.14e-08	9.97e-08
XR_001677210.1	LOC103319456	uncharacterized LOC103319456	0.08901	0.33746	1.92268	4.99e-07	6.84e-07
XR_513649.2	LOC103325654	uncharacterized LOC103325654	0.0886719	0.338146	1.9311	5.19e-09	7.5e-09
XR_001678417.1	LOC103341383	nucleolin-like	0.132521	0.509492	1.94283	2.66e-06	3.56e-06
XR_001677769.1	LOC107881019	uncharacterized LOC107881019	0.277866	1.10551	1.99225	3.66e-09	5.3e-09
XR_514515.2	LOC103337514	uncharacterized LOC103337514	0.444054	1.77144	1.99611	0	0
XR_513518.2	LOC103323177	uncharacterized LOC103323177	0.163507	0.652984	1.9977	0.000208637	0.000256507
XR_514271.1	LOC103334633	uncharacterized LOC103334633	0.134561	0.537552	1.99814	7.04e-06	9.28e-06
XR_001678041.1	LOC103336589	uncharacterized LOC103336589	0.0518843	0.208908	2.0095	2.67e-08	3.81e-08
XR_001677768.1	LOC107881019	uncharacterized LOC107881019	0.263543	1.06509	2.01486	1.35e-09	1.97e-09
XR_513873.2	LOC103328610	uncharacterized LOC103328610	0.102577	0.41476	2.01557	0.000102012	0.000127701
XR_001678293.1	LOC107881675	uncharacterized LOC107881675	0.064023	0.260226	2.0231	3.82e-05	4.89e-05
XR_001678034.1	LOC107881414	chaperone protein dnaJ 10-like	0.0371205	0.156521	2.07607	2.68e-05	3.45e-05
XR_001677905.1	LOC107881236	uncharacterized LOC107881236	0.0728697	0.310855	2.09285	1.35e-11	2.06e-11
XR_001678126.1	LOC103335058	F-box/FBD/LRR-repeat protein At1g13570-like	0.3352	1.53586	2.19595	2.22e-16	4.28e-16
XR_514003.2	LOC103330749	uncharacterized LOC103330749	0.073028	0.336055	2.20218	5.21e-06	6.9e-06
XR_513648.2	LOC103325653	uncharacterized LOC103325653	0.0804186	0.376083	2.22545	2.45e-07	3.4e-07
XR_001677334.1	LOC103324049	late embryogenesis abundant protein D-34-like	0.381493	1.89954	2.31592	2.22e-16	4.28e-16
XR_513977.2	LOC103330129	uncharacterized LOC103330129	0.0180208	0.0959597	2.41277	0.000389635	0.000474509
XR_001677647.1	LOC103330129	uncharacterized LOC103330129	0.0174349	0.0973805	2.48165	0.000389635	0.000474509
XR_001677650.1	LOC103330129	uncharacterized LOC103330129	0.0176092	0.0983539	2.48166	0.000389635	0.000474509
XR_001678557.1	LOC107881979	uncharacterized LOC107881979	0.291533	1.64767	2.4987	0	0
XR_513779.2	LOC103327385	uncharacterized LOC103327385	0.0539752	0.305384	2.50026	1.09e-08	1.57e-08
XR_001677925.1	LOC107881248	uncharacterized LOC107881248	0.0535613	0.303824	2.50397	4.48e-05	5.72e-05
XR_513299.1	LOC103319920	uncharacterized LOC103319920	0.0547708	0.31724	2.5341	1.6e-10	2.39e-10
XR_513402.2	LOC103321664	uncharacterized LOC103321664	0.151144	0.905258	2.5824	7.52e-05	9.46e-05
XR_001678037.1	LOC103335887	uncharacterized LOC103335887	0.0373173	0.226329	2.6005	1.16e-06	1.57e-06
XR_514360.2	LOC103335887	uncharacterized LOC103335887	0.0369805	0.224286	2.6005	1.16e-06	1.57e-06
XR_001677649.1	LOC103330129	uncharacterized LOC103330129	0.0173247	0.105789	2.61028	0.000132679	0.000164691
XR_001678549.1	LOC107881966	uncharacterized LOC107881966	0.253797	1.57724	2.63566	4.44e-16	7.69e-16
XR_001677462.1	LOC103325653	uncharacterized LOC103325653	0.0437229	0.273775	2.64653	1.51e-05	1.96e-05
XR_001678578.1	LOC103344034	uncharacterized LOC103344034	0.0645395	0.405879	2.65279	3.1e-08	4.41e-08
XR_514681.2	LOC103339401	uncharacterized LOC103339401	0.0336278	0.217622	2.69409	4.48e-05	5.72e-05
XR_515023.2	LOC103344034	uncharacterized LOC103344034	0.0617724	0.412239	2.73844	1.09e-08	1.57e-08
XR_001678577.1	LOC103344034	uncharacterized LOC103344034	0.0545711	0.375387	2.78217	4.02e-07	5.53e-07
XR_514077.2	LOC103331493	bidirectional sugar transporter SWEET17-like	0.0836734	0.59622	2.833	4.66e-14	7.59e-14
XR_514076.2	LOC103331493	bidirectional sugar transporter SWEET17-like	0.0771703	0.567588	2.87873	1.62e-14	2.67e-14
XR_001677340.1	LOC107880503	uncharacterized LOC107880503	0.165751	1.26001	2.92635	0	0
XR_513478.2	LOC103322626	uncharacterized LOC103322626	0.0290553	0.221664	2.9315	1.67e-06	2.25e-06
XR_001678258.1	LOC103337514	uncharacterized LOC103337514	0.184408	1.52794	3.05062	6.71e-14	1.09e-13
XR_513949.2	LOC103329874	uncharacterized protein At4g28440-like	0.275523	2.8398	3.36555	0	0
XR_513275.2	LOC103319392	uncharacterized LOC103319392	0.0370944	0.392258	3.40253	2.11e-10	3.15e-10
XR_514462.1	LOC103336896	uncharacterized LOC103336896	0.205478	2.20752	3.42537	0	0
XR_001678593.1	LOC107882055	uncharacterized LOC107882055	0.041722	0.476301	3.51299	5.53e-07	7.56e-07
XR_001677878.1	LOC107881215	uncharacterized LOC107881215	0.0143915	0.16644	3.53171	0.000132679	0.000164691
XR_514366.2	LOC103335979	uncharacterized LOC103335979	0.0889814	1.07653	3.59674	8.7e-13	1.37e-12
XR_514209.2	LOC103333323	uncharacterized LOC103333323	0.0130354	0.159745	3.61527	1.51e-05	1.96e-05
XR_513705.2	LOC103326150	uncharacterized LOC103326150	0.0507409	0.650783	3.68096	2.62e-12	4.07e-12
XR_514015.2	LOC103330858	dynamin-related protein 4C-like	0.0116755	0.151097	3.69391	2.09e-09	3.05e-09
XR_514358.2	LOC103335841	uncharacterized LOC103335841	0.0521743	0.692083	3.72953	1.82e-07	2.53e-07
XR_001678050.1	LOC107881428	uncharacterized LOC107881428	0.0555708	0.745069	3.74497	6.41e-09	9.23e-09
XR_514367.2	LOC103335980	uncharacterized LOC103335980	0.0216984	0.292043	3.75052	4.48e-05	5.72e-05
XR_001678548.1	LOC107881957	uncharacterized LOC107881957	0.0366792	0.494437	3.75275	5.53e-07	7.56e-07
XR_001677991.1	LOC103344568	uncharacterized LOC103344568	0.00650857	0.103	3.98417	0.000560058	0.000678848
XR_001677992.1	LOC103344568	uncharacterized LOC103344568	0.00674987	0.106819	3.98417	0.000560058	0.000678848
XR_001677188.1	LOC107880156	uncharacterized LOC107880156	0.143925	2.35472	4.03217	0	0
XR_513236.1	LOC103318759	uncharacterized protein At4g13230	0.358763	6.27349	4.12816	0	0
XR_001677296.1	LOC107880445	uncharacterized LOC107880445	0.0171191	0.313369	4.19419	5.99e-08	8.41e-08
XR_514332.2	LOC103335425	uncharacterized LOC103335425	0.0538193	0.995023	4.20853	4.44e-16	7.69e-16
XR_001677326.1	LOC107880486	uncharacterized LOC107880486	0.0242315	0.477312	4.29998	0.000174056	0.000214375
XR_514508.2	LOC103337434	uncharacterized LOC103337434	0.0172538	0.3448	4.32077	5.03e-06	6.66e-06
XR_001677858.1	LOC103331860	uncharacterized LOC103331860	0.008873	0.194185	4.45187	0.000174056	0.000214375
XR_001677857.1	LOC103331860	uncharacterized LOC103331860	0.00820947	0.179664	4.45187	0.000174056	0.000214375
XR_001678033.1	LOC107881414	chaperone protein dnaJ 10-like	0.0061857	0.135434	4.45251	1.68e-05	2.18e-05
XR_001678546.1	LOC107881955	uncharacterized LOC107881955	0.0120276	0.428098	5.15352	2.41e-12	3.75e-12
XR_001678547.1	LOC107881956	uncharacterized LOC107881956	0.0110071	0.504371	5.51798	4.39e-11	6.62e-11
XR_001677259.1	LOC103320409	uncharacterized LOC103320409	0	0.175939	Inf	0.000174056	0.000214375
XR_001677337.1	LOC103321772	uncharacterized LOC103321772	0	0.271217	Inf	1.68e-05	2.18e-05
XR_001677672.1	LOC107880966	uncharacterized LOC107880966	0	0.381997	Inf	4.1e-13	6.49e-13
XR_513404.2	LOC103321772	uncharacterized LOC103321772	0	0.310137	Inf	5.41e-05	6.87e-05
XR_514847.2	LOC103342519	uncharacterized LOC103342519	0	1.55063	Inf	4.24e-12	6.56e-12
TCONS_00028825			835.569	30.4901	-4.77634	3.3e-21	1.08e-19
TCONS_00013435			247.811	13.7493	-4.1718	2.26e-08	2.38e-07
TCONS_00023532			450.383	25.7176	-4.13032	1.14e-11	1.68e-10
TCONS_00013986			446.844	26.2847	-4.08747	1.48e-07	1.33e-06
TCONS_00023533			472.945	31.2346	-3.92045	1.17e-12	1.87e-11
TCONS_00013436			271.333	34.6768	-2.96802	2.2e-09	2.55e-08
TCONS_00046148			960.745	130.669	-2.87824	7.12e-10	8.95e-09
TCONS_00037234			516.332	78.7817	-2.71237	2.56e-10	3.51e-09
TCONS_00014061			368.006	66.1773	-2.47532	0.000118312	0.00062993
TCONS_00005422			189.144	35.5163	-2.41293	3.52e-05	0.000225819
TCONS_00005248			121520	23694.6	-2.35856	0	0
TCONS_00041034			9773.65	2164.46	-2.17489	8e-96	3.15e-94
TCONS_00023626			405.639	96.3647	-2.07362	0.000193859	0.000970937
TCONS_00032347			6116.94	1559.43	-1.97179	7.55e-95	2.79e-93
TCONS_00032517			4736.45	1270.64	-1.89826	1.32e-26	4.58e-25
TCONS_00005397			1743.52	508.879	-1.77661	1.14e-14	1.92e-13
TCONS_00005426			257.903	97.0376	-1.41021	6.23e-05	0.000368121
TCONS_00044065			769.996	320.799	-1.26318	5.84e-07	5e-06
TCONS_00017874			1080.6	2550.52	1.23896	0	0
TCONS_00018156			242.868	597.731	1.29932	1.37e-12	2.12e-11
TCONS_00037239			1577.96	3955.67	1.32586	0	0
TCONS_00040517			427.371	1093.7	1.35565	0	0
TCONS_00032583			169.995	460.348	1.43723	8.91e-05	0.00050168
TCONS_00033318			481.723	1319.38	1.45359	8.49e-08	7.84e-07
TCONS_00036470			166.357	456.186	1.45534	2.54e-08	2.64e-07
TCONS_00031467			23332.7	65462.7	1.48832	2.22e-16	4.69e-15
TCONS_00012459			426.687	1197.15	1.48835	1.84e-05	0.000126374
TCONS_00028567			277.73	789.107	1.50654	6.41e-09	7.01e-08
TCONS_00006315			93.3773	277.223	1.5699	2.65e-11	3.82e-10
TCONS_00032824			600.469	1793.33	1.57848	0	0
TCONS_00036851			208.08	639.473	1.61975	0.000184808	0.000933519
TCONS_00026006			2430.78	7553	1.63563	0	0
TCONS_00004660			80.571	260.492	1.69291	1.09e-07	9.91e-07
TCONS_00028759			187.608	621.908	1.72898	1.9e-06	1.5e-05
TCONS_00040618			208.369	759.617	1.86613	4.44e-16	8.47e-15
TCONS_00026007			4704.52	17328.6	1.88104	0	0
TCONS_00033542			266.051	997.556	1.9067	6.03e-08	5.84e-07
TCONS_00012421			101.129	382.533	1.91938	3.27e-06	2.45e-05
TCONS_00028399			142.511	541.288	1.92532	0.000172065	0.000901802
TCONS_00018098			59.6236	227.654	1.93288	3.96e-06	2.89e-05
TCONS_00028983			530.955	2028.3	1.93361	0	0
TCONS_00018218			74.8481	315.19	2.07418	4.1e-05	0.0002495
TCONS_00005046			196.547	841.98	2.09891	1.27e-10	1.79e-09
TCONS_00029584			165.829	767.817	2.21106	5.06e-10	6.64e-09
TCONS_00035321			98.8321	458.41	2.21359	0.000196531	0.000976049
TCONS_00023005			297.763	1396.89	2.22998	1.14e-09	1.38e-08
TCONS_00040708			73.622	372.68	2.33973	0.000172426	0.000901802
TCONS_00038901			3435.92	17631.7	2.3594	0	0
TCONS_00044706			41.0348	223.266	2.44384	3.25e-05	0.000211287
TCONS_00004792			101.551	554.217	2.44824	6.68e-08	6.26e-07
TCONS_00040541			16.7219	93.5453	2.48393	0.000108578	0.000588712
TCONS_00019352			42.6764	278.785	2.70764	9.17e-10	1.13e-08
TCONS_00004787			28.1535	187.783	2.73768	7.96e-07	6.62e-06
TCONS_00043298			14.9665	100.742	2.75085	2.74e-06	2.08e-05
TCONS_00000250			180.469	1222.23	2.75969	6.49e-08	6.19e-07
TCONS_00017995			25.8219	197.628	2.93612	4.09e-07	3.61e-06
TCONS_00044710			27.5859	225.216	3.02931	0.000116961	0.000628398
TCONS_00027890			184.95	1608.93	3.12089	0	0
TCONS_00036642			260.234	2270.38	3.12505	0	0
TCONS_00037216			250.605	2188.06	3.12616	2.22e-16	4.69e-15
TCONS_00004613			80.6212	708.605	3.13575	1.35e-06	1.1e-05
TCONS_00004204			22.6241	204	3.17263	7.05e-07	5.95e-06
TCONS_00040560			14.5024	137.397	3.24399	3.19e-05	0.000209477
TCONS_00041541			15.9572	178.972	3.48746	0.000105915	0.000579591
TCONS_00041542			15.8578	177.858	3.48746	0.000105915	0.000579591
TCONS_00012259			39.3084	444.322	3.49869	1.9e-08	2.04e-07
TCONS_00023132			35.551	430.293	3.59736	5.83e-07	5e-06
TCONS_00024497			16.8073	203.709	3.59935	0.000105915	0.000579591
TCONS_00040927			17037.6	224847	3.72215	2.22e-16	4.69e-15
TCONS_00037097			615.795	9022.38	3.87298	4.44e-16	8.47e-15
TCONS_00017689			10.3978	161.703	3.959	7.95e-05	0.000456066
TCONS_00012317			20.7287	340.907	4.03968	1.7e-06	1.36e-05
TCONS_00040683			214.768	3609.66	4.07101	6.66e-16	1.19e-14
TCONS_00040256			8.56061	172.444	4.33227	1.88e-05	0.000127474
TCONS_00040715			4.97596	163.863	5.04138	9.08e-06	6.39e-05
TCONS_00004260			3.30947	118.112	5.15741	0.000183157	0.000933153
TCONS_00041489			7.34563	293.949	5.32254	8.44e-05	0.000479579
TCONS_00017610			4.32777	177.17	5.35537	5.35e-08	5.27e-07
TCONS_00040227			5.77037	288.048	5.6415	6.22e-10	7.99e-09
TCONS_00042820			2.14374	108.25	5.65809	3.89e-05	0.00023939
TCONS_00028535			2.77063	186.974	6.07648	8.08e-07	6.63e-06
TCONS_00004235			0	105.724	Inf	0.000183157	0.000933153
TCONS_00004634			0	331.827	Inf	3.89e-05	0.00023939
TCONS_00020413			0	182.476	Inf	3.33e-12	5.05e-11
TCONS_00022755			0	323.491	Inf	3.89e-05	0.00023939
TCONS_00032493			0	111.984	Inf	0.000183157	0.000933153
TCONS_00045646			0	185.608	Inf	3.8e-06	2.81e-05
TCONS_00018516			249.778	0	#NAME?	5.51e-05	0.000328974
TCONS_00033407			282.017	0	#NAME?	1.6e-05	0.000111411
