# Supplementary material for: Genome-wide discovery and characterization of flower development related long non-coding RNAs in Prunus mume
Source: BMC Plant Biol. 2019 Feb 11;19:64. doi: 10.1186/s12870-019-1672-7 (PMC6371585; doi:10.1186/s12870-019-1672-7)
Supplement: Supplementary file 8 — The precursor analysis of the new lncRNAs. (XLS 23 kb) [file 12870_2019_1672_MOESM8_ESM.xls]

## Sheet: Additional file 8
Additional file 8 The precursor analysis of the new lncRNAs
Test_id	Database	Start	End	Strand	Family Ann
TCONS_00005248	Rfam	188	343	+	evalue=4.28e-36;gc-content=55;id=U1.1;model_end=165;model_start=1;rfam-acc=RF00003;rfam-id=U1
TCONS_00023326	Rfam	198	338	+	evalue=7.31e-29;gc-content=51;id=snoR134.1;model_end=149;model_start=1;rfam-acc=RF01430;rfam-id=snoR134
TCONS_00023150	Rfam	108	248	+	evalue=7.31e-29;gc-content=51;id=snoR134.2;model_end=149;model_start=1;rfam-acc=RF01430;rfam-id=snoR134
TCONS_00023251	Rfam	213	353	-	evalue=7.31e-29;gc-content=51;id=snoR134.3;model_end=149;model_start=1;rfam-acc=RF01430;rfam-id=snoR134
TCONS_00004205	Rfam	368	478	-	evalue=5.21e-28;gc-content=42;id=MIR390.1;model_end=121;model_start=1;rfam-acc=RF00689;rfam-id=MIR390
TCONS_00023496	Rfam	84	207	-	evalue=2.13e-22;gc-content=45;id=snoR80.1;model_end=129;model_start=1;rfam-acc=RF01224;rfam-id=snoR80
TCONS_00023424	Rfam	121	243	+	evalue=3.61e-22;gc-content=46;id=snoR80.2;model_end=129;model_start=1;rfam-acc=RF01224;rfam-id=snoR80
TCONS_00013940	Rfam	162	268	+	evalue=9.61e-25;gc-content=46;id=MIR394.1;model_end=111;model_start=1;rfam-acc=RF00688;rfam-id=MIR394
TCONS_00023326	Rfam	562	650	+	evalue=4.18e-24;gc-content=38;id=snoU36a.1;model_end=90;model_start=1;rfam-acc=RF01302;rfam-id=snoU36a
TCONS_00023150	Rfam	472	560	+	evalue=4.18e-24;gc-content=38;id=snoU36a.2;model_end=90;model_start=1;rfam-acc=RF01302;rfam-id=snoU36a
TCONS_00032853	Rfam	176	276	+	evalue=1.52e-25;gc-content=50;id=MIR535.1;model_end=102;model_start=1;rfam-acc=RF00714;rfam-id=MIR535
TCONS_00040831	Rfam	241	370	+	evalue=2.23e-25;gc-content=45;id=MIR396.1;model_end=118;model_start=1;rfam-acc=RF00648;rfam-id=MIR396
TCONS_00040830	Rfam	241	370	+	evalue=2.23e-25;gc-content=45;id=MIR396.2;model_end=118;model_start=1;rfam-acc=RF00648;rfam-id=MIR396
TCONS_00040517	Rfam	2938	3051	-	evalue=3.59e-25;gc-content=45;id=MIR396.3;model_end=118;model_start=1;rfam-acc=RF00648;rfam-id=MIR396
TCONS_00013305	Rfam	53	146	+	evalue=1.00e-24;gc-content=50;id=mir-166.1;model_end=118;model_start=1;rfam-acc=RF00075;rfam-id=mir-166
TCONS_00004787	Rfam	1	102	+	evalue=2.57e-22;gc-content=42;id=MIR390.2;model_end=121;model_start=10;rfam-acc=RF00689;rfam-id=MIR390
TCONS_00028965	Rfam	45	162	-	evalue=1.57e-19;gc-content=49;id=U5.1;model_end=117;model_start=1;rfam-acc=RF00020;rfam-id=U5
TCONS_00036861	Rfam	280	342	+	evalue=9.52e-22;gc-content=35;id=snoR101.1;model_end=66;model_start=1;rfam-acc=RF01155;rfam-id=snoR101
TCONS_00004233	Rfam	44	230	-	evalue=9.76e-23;gc-content=42;id=mir-172.1;model_end=114;model_start=1;rfam-acc=RF00452;rfam-id=mir-172
TCONS_00022562	Rfam	55	140	-	evalue=3.96e-19;gc-content=42;id=snoR44_J54.1;model_end=96;model_start=1;rfam-acc=RF00357;rfam-id=snoR44_J54
TCONS_00036861	Rfam	426	488	+	evalue=4.97e-20;gc-content=35;id=snoR101.2;model_end=66;model_start=1;rfam-acc=RF01155;rfam-id=snoR101
TCONS_00020678	Rfam	541	642	+	evalue=8.16e-19;gc-content=40;id=snoZ103.1;model_end=100;model_start=1;rfam-acc=RF00149;rfam-id=snoZ103
TCONS_00032853	Rfam	174	274	-	evalue=7.11e-21;gc-content=50;id=MIR535.2;model_end=102;model_start=1;rfam-acc=RF00714;rfam-id=MIR535
TCONS_00004205	Rfam	368	478	+	evalue=1.31e-19;gc-content=42;id=MIR390.3;model_end=121;model_start=1;rfam-acc=RF00689;rfam-id=MIR390
TCONS_00023496	Rfam	278	391	-	evalue=1.17e-18;gc-content=51;id=snoZ152.1;model_end=109;model_start=1;rfam-acc=RF00350;rfam-id=snoZ152
TCONS_00020678	Rfam	852	954	+	evalue=4.95e-18;gc-content=40;id=snoZ103.2;model_end=100;model_start=1;rfam-acc=RF00149;rfam-id=snoZ103
TCONS_00040517	Rfam	2939	3052	+	evalue=4.59e-20;gc-content=45;id=MIR396.4;model_end=118;model_start=1;rfam-acc=RF00648;rfam-id=MIR396
TCONS_00023326	Rfam	719	810	+	evalue=2.03e-17;gc-content=40;id=snoZ223.1;model_end=94;model_start=1;rfam-acc=RF00135;rfam-id=snoZ223
TCONS_00023150	Rfam	629	720	+	evalue=2.03e-17;gc-content=40;id=snoZ223.2;model_end=94;model_start=1;rfam-acc=RF00135;rfam-id=snoZ223
TCONS_00040831	Rfam	240	369	-	evalue=1.95e-18;gc-content=45;id=MIR396.5;model_end=118;model_start=1;rfam-acc=RF00648;rfam-id=MIR396
TCONS_00040830	Rfam	240	369	-	evalue=1.95e-18;gc-content=45;id=MIR396.6;model_end=118;model_start=1;rfam-acc=RF00648;rfam-id=MIR396
TCONS_00022562	Rfam	382	453	-	evalue=1.32e-15;gc-content=33;id=snoZ267.1;model_end=73;model_start=1;rfam-acc=RF00344;rfam-id=snoZ267
TCONS_00004233	Rfam	44	230	+	evalue=2.68e-17;gc-content=42;id=mir-172.2;model_end=114;model_start=1;rfam-acc=RF00452;rfam-id=mir-172
TCONS_00013305	Rfam	53	146	-	evalue=6.46e-17;gc-content=50;id=mir-166.2;model_end=118;model_start=1;rfam-acc=RF00075;rfam-id=mir-166
TCONS_00013757	Rfam	141	423	-	evalue=1.49e-19;gc-content=36;id=MIR169_2.1;model_end=119;model_start=1;rfam-acc=RF00645;rfam-id=MIR169_2
TCONS_00036861	Rfam	143	205	+	evalue=7.92e-16;gc-content=33;id=snoR101.3;model_end=66;model_start=1;rfam-acc=RF01155;rfam-id=snoR101
TCONS_00033343	Rfam	58	153	+	evalue=5.62e-17;gc-content=50;id=MIR167_1.1;model_end=112;model_start=1;rfam-acc=RF00640;rfam-id=MIR167_1
TCONS_00013940	Rfam	162	268	-	evalue=2.46e-14;gc-content=46;id=MIR394.2;model_end=111;model_start=1;rfam-acc=RF00688;rfam-id=MIR394
TCONS_00005151	Rfam	117	206	+	evalue=2.30e-16;gc-content=42;id=MIR167_1.2;model_end=112;model_start=1;rfam-acc=RF00640;rfam-id=MIR167_1
TCONS_00004787	Rfam	1	102	-	evalue=1.79e-14;gc-content=42;id=MIR390.4;model_end=121;model_start=1;rfam-acc=RF00689;rfam-id=MIR390
TCONS_00020678	Rfam	303	388	+	evalue=3.58e-13;gc-content=37;id=snoZ103.3;model_end=100;model_start=1;rfam-acc=RF00149;rfam-id=snoZ103
TCONS_00023181	Rfam	458	599	-	evalue=1.44e-14;gc-content=44;id=mir-399.1;model_end=117;model_start=1;rfam-acc=RF00445;rfam-id=mir-399
TCONS_00033343	Rfam	59	154	-	evalue=1.77e-14;gc-content=49;id=MIR167_1.3;model_end=112;model_start=1;rfam-acc=RF00640;rfam-id=MIR167_1
TCONS_00022789	Rfam	68	182	-	evalue=9.38e-12;gc-content=45;id=snoZ278.1;model_end=115;model_start=1;rfam-acc=RF00201;rfam-id=snoZ278
TCONS_00005151	Rfam	118	207	-	evalue=3.26e-12;gc-content=41;id=MIR167_1.4;model_end=112;model_start=1;rfam-acc=RF00640;rfam-id=MIR167_1
TCONS_00023689	Rfam	229	312	+	evalue=2.18e-11;gc-content=44;id=mir-156.1;model_end=90;model_start=1;rfam-acc=RF00073;rfam-id=mir-156
TCONS_00017711	Rfam	13	94	+	evalue=3.20e-10;gc-content=32;id=snoR16.1;model_end=86;model_start=1;rfam-acc=RF00296;rfam-id=snoR16
TCONS_00023424	Rfam	2	45	+	evalue=4.28e-10;gc-content=48;id=snoZ152.2;model_end=104;model_start=62;rfam-acc=RF00350;rfam-id=snoZ152
TCONS_00023689	Rfam	993	1086	+	evalue=9.55e-11;gc-content=46;id=mir-156.2;model_end=90;model_start=1;rfam-acc=RF00073;rfam-id=mir-156
TCONS_00023689	Rfam	797	890	+	evalue=9.55e-11;gc-content=46;id=mir-156.3;model_end=90;model_start=1;rfam-acc=RF00073;rfam-id=mir-156
TCONS_00023326	Rfam	878	992	+	evalue=4.87e-10;gc-content=47;id=snoZ278.2;model_end=115;model_start=1;rfam-acc=RF00201;rfam-id=snoZ278
TCONS_00023496	Rfam	519	566	-	evalue=2.29e-08;gc-content=42;id=snoR11.1;model_end=85;model_start=36;rfam-acc=RF00349;rfam-id=snoR11
TCONS_00023181	Rfam	458	599	+	evalue=1.48e-08;gc-content=44;id=mir-399.2;model_end=117;model_start=1;rfam-acc=RF00445;rfam-id=mir-399
TCONS_00017711	Rfam	143	232	+	evalue=2.80e-06;gc-content=42;id=SNORD43.1;model_end=64;model_start=1;rfam-acc=RF00221;rfam-id=SNORD43
