# Supplementary material for: Genome-wide discovery and characterization of flower development related long non-coding RNAs in Prunus mume
Source: BMC Plant Biol. 2019 Feb 11;19:64. doi: 10.1186/s12870-019-1672-7 (PMC6371585; doi:10.1186/s12870-019-1672-7)
Supplement: Supplementary file 9 — Target miRNAs of the DEKLs and DENLs. (XLS 46 kb) [file 12870_2019_1672_MOESM9_ESM.xls]

## Sheet: Additional file 9
Additional file 9 Target miRNAs of the DEKLs and DENLs
DEKLs	Gene	Description	Candidate miRNAs number	Candidate miRNAs
XR_513779.2	LOC103327385	uncharacterized LOC103327385	3	ppe-miR6275, ppe-miR167c, ppe-miR159
XR_513970.2	LOC103330068	uncharacterized LOC103330068	1	ppe-miR6263
XR_001678050.1	LOC107881428	uncharacterized LOC107881428	1	ppe-miR6283
XR_001677340.1	LOC107880503	uncharacterized LOC107880503	1	ppe-miR8124-3p
XR_001678028.1	LOC107881413	uncharacterized LOC107881413	8	ppe-miR169a, ppe-miR169b, ppe-miR169g, ppe-miR169f, ppe-miR169i, ppe-miR169h, ppe-miR169j, ppe-miR169c
XR_001677662.1	LOC103330067	uncharacterized LOC103330067	10	ppe-miR169b, ppe-miR169c, ppe-miR169a, ppe-miR169f, ppe-miR169g, ppe-miR169j, ppe-miR169k, ppe-miR169h, ppe-miR169i, ppe-miR169l
XR_001678297.1	LOC103318672	myosin-11	9	ppe-miR3627-3p, ppe-miR482d-5p, ppe-miR169e-5p, ppe-miR6283, ppe-miR169d, ppe-miR6258, ppe-miR8124-5p, ppe-miR6275, ppe-miR6274a
XR_514015.2	LOC103330858	dynamin-related protein 4C-like	7	ppe-miR8130-3p, ppe-miR6280, ppe-miR6287, ppe-miR477-3p, ppe-miR482d-3p, ppe-miR6297b, ppe-miR397
XR_514003.2	LOC103330749	uncharacterized LOC103330749	2	ppe-miR8130-5p, ppe-miR8124-3p
XR_001677660.1	LOC103330067	uncharacterized LOC103330067	10	ppe-miR169a, ppe-miR169b, ppe-miR169c, ppe-miR169f, ppe-miR169g, ppe-miR169h, ppe-miR169i, ppe-miR169j, ppe-miR169k, ppe-miR169l
XR_513428.2	LOC103322017	geraniol 8-hydroxylase-like	3	ppe-miR6267c-3p, ppe-miR8130-3p, ppe-miR6275
XR_513962.2	LOC103330067	uncharacterized LOC103330067	13	ppe-miR8132, ppe-miR169l, ppe-miR169i, ppe-miR169h, ppe-miR169k, ppe-miR169j, ppe-miR169g, ppe-miR169f, ppe-miR169a, ppe-miR169c, ppe-miR169b, ppe-miR482a-5p, ppe-miR6290
XR_001677655.1	LOC103329505	uncharacterized LOC103329505	1	ppe-miR6267a
XR_514708.1	LOC103340051	60S ribosomal protein L18a-like	10	ppe-miR169a, ppe-miR169c, ppe-miR169b, ppe-miR169g, ppe-miR169f, ppe-miR169i, ppe-miR169h, ppe-miR169k, ppe-miR169j, ppe-miR169l
XR_001678112.1	LOC103334397	pleiotropic drug resistance protein 1-like	11	ppe-miR482d-5p, ppe-miR8123-3p, ppe-miR477b-5p, ppe-miR6287, ppe-miR6286, ppe-miR6289, ppe-miR6267c-5p, ppe-miR477a-5p, ppe-miR164a, ppe-miR164b, ppe-miR164c
XR_001677650.1	LOC103330129	uncharacterized LOC103330129	1	ppe-miR1511-3p
XR_001677905.1	LOC107881236	uncharacterized LOC107881236	2	ppe-miR8130-3p, ppe-miR398a-5p
XR_001677884.1	LOC107881220	uncharacterized LOC107881220	1	ppe-miR6289
XR_001677649.1	LOC103330129	uncharacterized LOC103330129	1	ppe-miR1511-3p
XR_514212.1	LOC103333403	uncharacterized LOC103333403	3	ppe-miR8128-3p, ppe-miR482a-5p, ppe-miR6283
XR_001678242.1	LOC107881608	uncharacterized LOC107881608	1	ppe-miR8124-3p
XR_001677659.1	LOC103330067	uncharacterized LOC103330067	10	ppe-miR169j, ppe-miR169f, ppe-miR169a, ppe-miR169c, ppe-miR169l, ppe-miR169h, ppe-miR169i, ppe-miR169k, ppe-miR169g, ppe-miR169b
XR_514642.1	LOC103339108	uncharacterized LOC103339108	1	ppe-miR8131-5p
XR_513656.1	LOC103325685	uncharacterized LOC103325685	5	ppe-miR482a-5p, ppe-miR6267c-3p, ppe-miR8130-3p, ppe-miR6263, ppe-miR6283
XR_514340.2	LOC103335602	uncharacterized LOC103335602	1	ppe-miR6285
XR_001678161.1	LOC103336586	TMV resistance protein N-like	6	ppe-miR8122-3p, ppe-miR6267c-3p, ppe-miR8123-5p, ppe-miR482b-3p, ppe-miR482e, ppe-miR8124-3p
XR_001677778.1	LOC103318829	uncharacterized LOC103318829	1	ppe-miR6267c-3p
XR_513488.2	LOC103322678	uncharacterized LOC103322678	1	ppe-miR6267c-3p
XR_001677731.1	LOC103328990	UDP-glycosyltransferase 71A16-like	14	ppe-miR395l, ppe-miR395a-3p, ppe-miR395b-3p, ppe-miR395h, ppe-miR395i, ppe-miR395j, ppe-miR395k, ppe-miR395m, ppe-miR395n, ppe-miR395c, ppe-miR395d, ppe-miR395e, ppe-miR395f, ppe-miR395g
XR_515047.2	LOC103344159	uncharacterized LOC103344159	5	ppe-miR6285, ppe-miR167d, ppe-miR167c, ppe-miR167b, ppe-miR167a
XR_514690.2	LOC103339725	UPF0481 protein At3g47200-like	12	ppe-miR8122-3p, ppe-miR164d, ppe-miR164a, ppe-miR164b, ppe-miR164c, ppe-miR169l, ppe-miR169k, ppe-miR397, ppe-miR172a-3p, ppe-miR172d, ppe-miR172b, ppe-miR172c
XR_001677672.1	LOC107880966	uncharacterized LOC107880966	1	ppe-miR6294
XR_001678407.1	LOC107880111	uncharacterized LOC107880111	1	ppe-miR8123-5p
XR_514155.1	LOC103332347	uncharacterized LOC103332347	1	ppe-miR6260
XR_001677992.1	LOC103344568	uncharacterized LOC103344568	9	ppe-miR156b, ppe-miR156c, ppe-miR156a, ppe-miR156f, ppe-miR156g, ppe-miR156d, ppe-miR156e, ppe-miR156h, ppe-miR156i
XR_513500.2	LOC103322796	uncharacterized LOC103322796	1	ppe-miR6277
XR_514709.1	LOC103340051	60S ribosomal protein L18a-like	10	ppe-miR169k, ppe-miR169i, ppe-miR169g, ppe-miR169b, ppe-miR169c, ppe-miR169j, ppe-miR169f, ppe-miR169l, ppe-miR169h, ppe-miR169a
XR_001678569.1	LOC107882009	transcription factor ABORTED MICROSPORES-like	3	ppe-miR398b, ppe-miR398a-3p, ppe-miR8122-3p
XR_001677259.1	LOC103320409	uncharacterized LOC103320409	1	ppe-miR393a
XR_001678126.1	LOC103335058	F-box/FBD/LRR-repeat protein At1g13570-like	4	ppe-miR6295, ppe-miR477-3p, ppe-miR482d-5p, ppe-miR482b-5p
XR_001678549.1	LOC107881966	uncharacterized LOC107881966	3	ppe-miR8124-3p, ppe-miR399b, ppe-miR8130-5p
XR_001678041.1	LOC103336589	uncharacterized LOC103336589	3	ppe-miR8122-3p, ppe-miR6267c-3p, ppe-miR482e
XR_513294.1	LOC103319808	uncharacterized LOC103319808	3	ppe-miR6284, ppe-miR172d, ppe-miR172c
XR_001677768.1	LOC107881019	uncharacterized LOC107881019	1	ppe-miR159
XR_001678489.1	LOC107881900	uncharacterized LOC107881900	5	ppe-miR171g, ppe-miR171f, ppe-miR171a, ppe-miR171c, ppe-miR390
XR_514508.2	LOC103337434	uncharacterized LOC103337434	1	ppe-miR530
XR_001677719.1	LOC103330149	uncharacterized LOC103330149	1	ppe-miR482d-5p
XR_001678599.1	LOC107882074	uncharacterized LOC107882074	5	ppe-miR164d, ppe-miR164a, ppe-miR164b, ppe-miR7122b-5p, ppe-miR164c
XR_001677470.1	LOC103325622	receptor-like protein 12	13	ppe-miR8122-3p, ppe-miR8123-3p, ppe-miR6290, ppe-miR171f, ppe-miR171g, ppe-miR482c-5p, ppe-miR171a, ppe-miR6258, ppe-miR6267c-3p, ppe-miR171c, ppe-miR8130-5p, ppe-miR399a, ppe-miR6263
XR_514209.2	LOC103333323	uncharacterized LOC103333323	1	ppe-miR5225-5p
XR_001677969.1	LOC103333335	probable serine/threonine protein kinase IRE	11	ppe-miR390, ppe-miR398b, ppe-miR398a-3p, ppe-miR171g, ppe-miR171f, ppe-miR171c, ppe-miR171a, ppe-miR8124-5p, ppe-miR6260, ppe-miR319b, ppe-miR6289
XR_514935.1	LOC103343360	uncharacterized LOC103343360	1	ppe-miR8131-3p
XR_513378.1	LOC103321081	uncharacterized LOC103321081	4	ppe-miR482b-5p, ppe-miR395a-3p, ppe-miR6259, ppe-miR395b-3p
XR_514358.2	LOC103335841	uncharacterized LOC103335841	2	ppe-miR169e-5p, ppe-miR169d
XR_514980.2	LOC103343670	uncharacterized LOC103343670	2	ppe-miR482a-5p, ppe-miR6260
XR_515045.2	LOC103344159	uncharacterized LOC103344159	5	ppe-miR167b, ppe-miR167d, ppe-miR167a, ppe-miR167c, ppe-miR6285
XR_001678589.1	LOC103344159	uncharacterized LOC103344159	5	ppe-miR167b, ppe-miR167d, ppe-miR6285, ppe-miR167a, ppe-miR167c
XR_514692.2	LOC103339725	UPF0481 protein At3g47200-like	8	ppe-miR8122-3p, ppe-miR172a-3p, ppe-miR172d, ppe-miR172b, ppe-miR172c, ppe-miR397, ppe-miR169k, ppe-miR169l
XR_513649.2	LOC103325654	uncharacterized LOC103325654	1	ppe-miR482c-5p
XR_514262.2	LOC103334427	uncharacterized LOC103334427	3	ppe-miR8126-5p, ppe-miR477a-3p, ppe-miR477b-3p
XR_001678557.1	LOC107881979	uncharacterized LOC107881979	5	ppe-miR482b-5p, ppe-miR482c-5p, ppe-miR482a-5p, ppe-miR6267c-3p, ppe-miR6260
XR_001678329.1	LOC103318535	uncharacterized LOC103318535	6	ppe-miR8128-3p, ppe-miR6290, ppe-miR8132, ppe-miR6286, ppe-miR393a, ppe-miR393b
XR_001677623.1	LOC103327778	probable disease resistance protein RF9	10	ppe-miR482f, ppe-miR482d-3p, ppe-miR477-5p, ppe-miR6267c-3p, ppe-miR482b-5p, ppe-miR8125, ppe-miR6274a, ppe-miR6297b, ppe-miR6293, ppe-miR8127-3p
XR_001677431.1	LOC103319824	PHD finger protein MALE MEIOCYTE DEATH 1-like	14	ppe-miR393b, ppe-miR535a, ppe-miR482d-3p, ppe-miR167b, ppe-miR167c, ppe-miR167a, ppe-miR167d, ppe-miR6267a, ppe-miR6260, ppe-miR6287, ppe-miR8131-5p, ppe-miR482b-5p, ppe-miR6275, ppe-miR6259
XR_515016.2	LOC103343977	uncharacterized LOC103343977	4	ppe-miR164a, ppe-miR164d, ppe-miR164b, ppe-miR164c
XR_514343.2	LOC103335644	uncharacterized LOC103335644	2	ppe-miR477-5p, ppe-miR482b-5p
XR_513299.1	LOC103319920	uncharacterized LOC103319920	1	ppe-miR3627-5p
XR_513992.1	LOC103330582	uncharacterized LOC103330582	1	ppe-miR3627-5p
XR_001678328.1	LOC103318535	uncharacterized LOC103318535	7	ppe-miR393b, ppe-miR393a, ppe-miR8128-3p, ppe-miR8132, ppe-miR6290, ppe-miR6286, ppe-miR1511-3p
XR_001678033.1	LOC107881414	chaperone protein dnaJ 10-like	1	ppe-miR168
XR_001677210.1	LOC103319456	uncharacterized LOC103319456	4	ppe-miR3627-3p, ppe-miR398a-3p, ppe-miR482c-5p, ppe-miR398b
XR_001677956.1	LOC103331500	probable disease resistance RPP8-like protein 2	16	ppe-miR167b, ppe-miR167c, ppe-miR167a, ppe-miR167d, ppe-miR477b-3p, ppe-miR2111d, ppe-miR171d-5p, ppe-miR164c, ppe-miR164b, ppe-miR164a, ppe-miR164d, ppe-miR482f, ppe-miR2111a, ppe-miR2111b, ppe-miR2111c, ppe-miR477a-3p
XR_513468.1	LOC103322480	beta-glucosidase 12-like	6	ppe-miR6282, ppe-miR482b-5p, ppe-miR169e-5p, ppe-miR167d, ppe-miR167c, ppe-miR169d
XR_514076.2	LOC103331493	bidirectional sugar transporter SWEET17-like	11	ppe-miR164d, ppe-miR535a, ppe-miR6287, ppe-miR6290, ppe-miR2111d, ppe-miR2111a, ppe-miR2111b, ppe-miR2111c, ppe-miR164c, ppe-miR164b, ppe-miR164a
XR_513671.2	LOC103326083	uncharacterized LOC103326083	2	ppe-miR399n, ppe-miR399m
XR_001678546.1	LOC107881955	uncharacterized LOC107881955	1	ppe-miR482e
XR_001678327.1	LOC103318535	uncharacterized LOC103318535	6	ppe-miR6286, ppe-miR8128-3p, ppe-miR6290, ppe-miR393b, ppe-miR393a, ppe-miR8132
XR_001677472.1	LOC103325984	F-box/LRR-repeat protein At4g14103-like	5	ppe-miR6263, ppe-miR477-3p, ppe-miR6279, ppe-miR8125, ppe-miR6260
XR_513873.2	LOC103328610	uncharacterized LOC103328610	17	ppe-miR482b-5p, ppe-miR395a-3p, ppe-miR395e, ppe-miR395d, ppe-miR395g, ppe-miR395f, ppe-miR395c, ppe-miR395m, ppe-miR395n, ppe-miR395h, ppe-miR395k, ppe-miR395j, ppe-miR477b-3p, ppe-miR395l, ppe-miR477a-3p, ppe-miR395b-3p, ppe-miR395i
XR_514840.1	LOC103342422	uncharacterized LOC103342422	2	ppe-miR398a-3p, ppe-miR398b
XR_001677506.1	LOC103325685	uncharacterized LOC103325685	5	ppe-miR6283, ppe-miR-6263, ppe-miR-6267c-3p, ppe-miR-8130-3p, ppe-miR-482a-5p
XR_001677744.1	LOC103328525	uncharacterized LOC103328525	1	ppe-miR482a-5p
XR_513401.2	LOC103321583	uncharacterized LOC103321583	3	ppe-miR398a-3p, ppe-miR398b, ppe-miR8130-3p
XR_514934.2	LOC103343352	uncharacterized LOC103343352	2	ppe-miR477-5p, ppe-miR167c
XR_514278.2	LOC103334744	uncharacterized LOC103334744	1	ppe-miR6275
XR_001678591.1	LOC103344159	uncharacterized LOC103344159	5	ppe-miR167a, ppe-miR6285, ppe-miR167b, ppe-miR167c, ppe-miR167d
XR_513955.1	LOC103330017	uncharacterized LOC103330017	3	ppe-miR6267c-3p, ppe-miR6296, ppe-miR6281
XR_001678330.1	LOC103318535	uncharacterized LOC103318535	6	ppe-miR8128-3p, ppe-miR6290, ppe-miR6286, ppe-miR393b, ppe-miR393a, ppe-miR8132
XR_001677334.1	LOC103324049	late embryogenesis abundant protein D-34-like	2	ppe-miR6263, ppe-miR8130-3p
XR_001677430.1	LOC103319824	PHD finger protein MALE MEIOCYTE DEATH 1-like	8	ppe-miR482d-3p, ppe-miR6275, ppe-miR6259, ppe-miR7125-5p, ppe-miR393b, ppe-miR6267a, ppe-miR535a, ppe-miR8131-5p
XR_001678558.1	LOC107881987	uncharacterized LOC107881987	5	ppe-miR7122b-5p, ppe-miR164d, ppe-miR164c, ppe-miR164a, ppe-miR164b
XR_514769.2	LOC103341291	heat shock 70 kDa protein-like	15	ppe-miR394b, ppe-miR394a, ppe-miR6264, ppe-miR8124-5p, ppe-miR828-5p, ppe-miR171h, ppe-miR319a, ppe-miR169h, ppe-miR169g, ppe-miR7122a-3p, ppe-miR168, ppe-miR169i, ppe-miR169j, ppe-miR169f, ppe-miR171b
XR_513965.2	LOC103330067	uncharacterized LOC103330067	10	ppe-miR169a, ppe-miR169b, ppe-miR169f, ppe-miR169g, ppe-miR169h, ppe-miR169i, ppe-miR169j, ppe-miR169k, ppe-miR169l, ppe-miR169c
XR_513949.2	LOC103329874	uncharacterized protein At4g28440-like	3	ppe-miR6280, ppe-miR396b, ppe-miR396a
XR_001677227.1	LOC107880346	putative disease resistance protein RGA3	2	ppe-miR159, ppe-miR6285
XR_513236.1	LOC103318759	uncharacterized protein At4g13230	2	ppe-miR6293, ppe-miR482b-5p
XR_001678293.1	LOC107881675	uncharacterized LOC107881675	2	ppe-miR8122-5p, ppe-miR6296
XR_513746.1	LOC103326924	uncharacterized LOC103326924	2	ppe-miR319b, ppe-miR8128-5p
XR_513967.2	LOC103330067	uncharacterized LOC103330067	10	ppe-miR169k, ppe-miR169a, ppe-miR169l, ppe-miR169j, ppe-miR169h, ppe-miR169i, ppe-miR169f, ppe-miR169g, ppe-miR169b, ppe-miR169c
XR_001678417.1	LOC103341383	nucleolin-like	1	ppe-miR8130-5p
DENLs			Candidate miRNAs number	Candidate miRNAs
TCONS_00004204			2	ppe-miR160a, ppe-miR160b
TCONS_00004235			5	ppe-miR164a, ppe-miR164b, ppe-miR164c, ppe-miR6275, ppe-miR482f
TCONS_00004260			2	ppe-miR160b, ppe-miR160a
TCONS_00004613			2	ppe-miR169k, ppe-miR169l
TCONS_00004660			6	ppe-miR164d, ppe-miR164b, ppe-miR164c, ppe-miR164a, ppe-miR482d-5p, ppe-miR477-5p
TCONS_00004787			2	ppe-miR482a-5p, ppe-miR6284
TCONS_00004792			4	ppe-miR164a, ppe-miR164b, ppe-miR164c, ppe-miR164d
TCONS_00005046			3	ppe-miR169l, ppe-miR169k, ppe-miR482d-5p
TCONS_00005397			10	ppe-miR156c, ppe-miR156b, ppe-miR156a, ppe-miR156g, ppe-miR156f, ppe-miR156e, ppe-miR156d, ppe-miR156i, ppe-miR156h, ppe-miR6263
TCONS_00005422			2	ppe-miR319b, ppe-miR6288a
TCONS_00005426			3	ppe-miR482b-3p, ppe-miR482b-5p, ppe-miR6267c-3p
TCONS_00006315			5	ppe-miR477a-3p, ppe-miR482b-3p, ppe-miR8122-3p, ppe-miR477b-3p, ppe-miR6296
TCONS_00012317			1	ppe-miR6267c-3p
TCONS_00013435			2	ppe-miR6281, ppe-miR390
TCONS_00017610			3	ppe-miR482a-5p, ppe-miR6277, ppe-miR6260
TCONS_00017874			2	ppe-miR160a, ppe-miR160b
TCONS_00017995			12	ppe-miR8122-3p, ppe-miR164d, ppe-miR164c, ppe-miR164b, ppe-miR164a, ppe-miR166a, ppe-miR166c, ppe-miR166b, ppe-miR166e, ppe-miR166d, ppe-miR8123-5p, ppe-miR6278
TCONS_00018098			25	ppe-miR164b, ppe-miR395a-3p, ppe-miR164a, ppe-miR164c, ppe-miR1511-3p, ppe-miR8124-5p, ppe-miR399m, ppe-miR395n, ppe-miR395l, ppe-miR395m, ppe-miR395j, ppe-miR395k, ppe-miR395h, ppe-miR395f, ppe-miR395g, ppe-miR395d, ppe-miR156i, ppe-miR156g, ppe-miR156h, ppe-miR395c, ppe-miR395b-3p, ppe-miR395i, ppe-miR395e, ppe-miR8123-5p, ppe-miR399n
TCONS_00018156			4	ppe-miR156g, ppe-miR156h, ppe-miR390, ppe-miR156i
TCONS_00018218			1	ppe-miR8122-3p
TCONS_00019352			1	ppe-miR6270
TCONS_00020413			3	ppe-miR8122-3p, ppe-miR3627-3p, ppe-miR477-3p
TCONS_00023005			10	ppe-miR169l, ppe-miR169k, ppe-miR169g, ppe-miR169f, ppe-miR169b, ppe-miR169a, ppe-miR169i, ppe-miR169j, ppe-miR169h, ppe-miR169c
TCONS_00023532			1	ppe-miR482d-3p
TCONS_00023626			3	ppe-miR156d, ppe-miR156e, ppe-miR156c
TCONS_00026006			2	ppe-miR395a-3p, ppe-miR395b-3p
TCONS_00028535			1	ppe-miR477-5p
TCONS_00028567			1	ppe-miR6275
TCONS_00028759			1	ppe-miR6277
TCONS_00029584			15	ppe-miR399m, ppe-miR399j, ppe-miR399k, ppe-miR399d, ppe-miR399f, ppe-miR399g, ppe-miR399a, ppe-miR399c, ppe-miR399h, ppe-miR399i, ppe-miR399e, ppe-miR5225-5p, ppe-miR6281, ppe-miR399l, ppe-miR399n
TCONS_00032347			2	ppe-miR171b, ppe-miR171h
TCONS_00032517			2	ppe-miR160b, ppe-miR160a
TCONS_00032824			3	ppe-miR8122-3p, ppe-miR6275, ppe-miR6260
TCONS_00033542			2	ppe-miR482d-5p, ppe-miR482b-5p
TCONS_00036470			15	ppe-miR395a-3p, ppe-miR156f, ppe-miR164c, ppe-miR156b, ppe-miR156g, ppe-miR156i, ppe-miR156h, ppe-miR156c, ppe-miR156e, ppe-miR156d, ppe-miR156a, ppe-miR164b, ppe-miR164a, ppe-miR395b-3p, ppe-miR6260
TCONS_00036642			4	ppe-miR482b-3p, ppe-miR6282, ppe-miR482c-3p, ppe-miR482a-3p
TCONS_00036851			1	ppe-miR8132
TCONS_00037216			4	ppe-miR6282, ppe-miR482b-3p, ppe-miR482c-3p, ppe-miR482a-3p
TCONS_00037234			1	ppe-miR6267c-3p
TCONS_00038901			1	ppe-miR828-5p
TCONS_00040227			3	ppe-miR6267a, ppe-miR6290, ppe-miR6260
TCONS_00040256			3	ppe-miR6267a, ppe-miR6267b, ppe-miR6277
TCONS_00040517			4	ppe-miR482c-5p, ppe-miR482b-5p, ppe-miR6270, ppe-miR477-5p
TCONS_00040541			5	ppe-miR477a-3p, ppe-miR477b-3p, ppe-miR390, ppe-miR159, ppe-miR6290
TCONS_00040560			4	ppe-miR482c-5p, ppe-miR530, ppe-miR6274a, ppe-miR482b-5p
TCONS_00040618			3	ppe-miR6285, ppe-miR397, ppe-miR482b-3p
TCONS_00040708			2	ppe-miR6278, ppe-miR482f
TCONS_00040715			18	ppe-miR2111a, ppe-miR395a-3p, ppe-miR395n, ppe-miR395m, ppe-miR395l, ppe-miR395k, ppe-miR395g, ppe-miR395f, ppe-miR395d, ppe-miR395c, ppe-miR395j, ppe-miR395h, ppe-miR395b-3p, ppe-miR2111d, ppe-miR2111b, ppe-miR2111c, ppe-miR395i, ppe-miR395e
TCONS_00040927			1	ppe-miR828-5p
TCONS_00041034			1	ppe-miR482d-5p
TCONS_00041489			1	ppe-miR482c-5p
TCONS_00042820			2	ppe-miR6283, ppe-miR6287
TCONS_00043298			17	ppe-miR399n, ppe-miR482d-5p, ppe-miR8122-3p, ppe-miR6260, ppe-miR399m, ppe-miR6267a, ppe-miR6277, ppe-miR6275, ppe-miR399b, ppe-miR169i, ppe-miR169g, ppe-miR169h, ppe-miR169f, ppe-miR169j, ppe-miR164b, ppe-miR164c, ppe-miR164a
TCONS_00044065			1	ppe-miR8126-5p
TCONS_00044706			3	ppe-miR8127-5p, ppe-miR6287, ppe-miR8124-3p
