# Supplementary material for: Genome-wide discovery and characterization of flower development related long non-coding RNAs in Prunus mume
Source: BMC Plant Biol. 2019 Feb 11;19:64. doi: 10.1186/s12870-019-1672-7 (PMC6371585; doi:10.1186/s12870-019-1672-7)
Supplement: Supplementary file 10 — Differential expression lncRNAs cis- and trans-target genes. (XLS 100 kb) [file 12870_2019_1672_MOESM10_ESM.xls]

## Sheet: Additional file 10
Additional file 10 Differential expression lncRNAs cis- and trans-target genes
Target way	lncRNA	lnc_symbol	location	mRNA_symbol	Gene description
cis-	XR_514769.2	LOC103341291	(LG8: 16873567-16877659)	LOC103341289	LOC103341289
cis-				LOC103341295	pentatricopeptide repeat-containing protein At4g30700
cis-				LOC103341290	eukaryotic translation initiation factor
cis-				LOC103341292	translation initiation factor IF-3
cis-				LOC103341294	cellulose synthase A catalytic subunit 7 [UDP-forming]
cis-				LOC103341292	translation initiation factor IF-3
cis-	XR_001677878.1	LOC107881215	(LG5: 16415050-16417187)	LOC103332018	LOC103332018
cis-	XR_001677649.1	LOC103330129	(LG4: 22896459-22902800)	LOC103330253	receptor-like protein kinase FERONIA
cis-				LOC103330127	receptor-like protein kinase FERONIA
cis-				LOC103330251	receptor-like protein kinase FERONIA
cis-				LOC103330130	receptor-like protein kinase FERONIA
cis-				LOC103330252	eukaryotic translation initiation factor 3 subunit M-like
cis-	XR_513275.2	LOC103319392	(LG2: 3809522-3811094)	LOC103319440	UPF0481 protein At3g47200-like
cis-				LOC103319393	2-alkenal reductase (NADP(+)-dependent)-like
cis-	XR_513962.2	LOC103330067	(LG4: 22494383-22498138)	LOC103330068	LOC103330068
cis-				LOC103330232	early nodulin-like protein 1
cis-				LOC103330068	LOC103330068
cis-	XR_001677969.1	LOC103333335	(LG5: 24058497-24063873)	LOC103333337	pentatricopeptide repeat-containing protein At4g25270, chloroplastic
cis-				LOC103333438	F-box protein At2g17690-like
cis-				LOC103333336	protein ODORANT1-like
cis-				LOC103333437	probable mitochondrial intermediate peptidase, mitochondrial
cis-				LOC103333334	probable mitochondrial intermediate peptidase, mitochondrial
cis-				LOC103333334	probable mitochondrial intermediate peptidase, mitochondrial
cis-	XR_001677462.1	LOC103325653	(LG3: 7997704-8014294)	LOC103325661	E3 ubiquitin-protein ligase BRE1-like 2
cis-	XR_514271.1	LOC103334633	(LG6: 4454223-4455683)	LOC103334718	brefeldin A-inhibited guanine nucleotide-exchange protein 1
cis-				LOC103334635	pentatricopeptide repeat-containing protein At1g62350-like
cis-				LOC103334631	pentatricopeptide repeat-containing protein At2g03880, mitochondrial
cis-				LOC103334632	aminoacylase-1
cis-				LOC103334630	LOC103334630
cis-				LOC103334717	expansin-A20
cis-				LOC103334632	aminoacylase-1
cis-	XR_514508.2	LOC103337434	(LG1: 19774455-19775307)	LOC103337426	microtubule-associated protein RP/EB family member 1C
cis-				LOC103337416	probable LRR receptor-like serine/threonine-protein kinase At4g37250
cis-				LOC103337677	B3 domain-containing protein REM19-like
cis-				LOC103337458	cyclin-D3-2
cis-				LOC103337448	ADP-ribosylation factor 1-like
cis-				LOC103337448	ADP-ribosylation factor 1-like
cis-	XR_513964.2	LOC103330067	(LG4: 22495099-22498138)	LOC103330068	LOC103330068
cis-				LOC103330232	early nodulin-like protein 1
cis-				LOC103330068	LOC103330068
cis-	XR_001677769.1	LOC107881019	(LG4: 18331024-18331674)	LOC103329462	transcription factor ILR3-like
cis-				LOC103329464	formin-like protein 3
cis-				LOC103329435	beta-amylase
cis-				LOC103329436	extensin
cis-				LOC103329463	pentatricopeptide repeat-containing protein At1g08070, chloroplastic-like
cis-				LOC103329437	blue copper protein
cis-	XR_513488.2	LOC103322678	(LG2: 29124435-29125474)	LOC103322732	TMV resistance protein N-like
cis-				LOC103322733	pre-mRNA-splicing factor CWC25 homolog
cis-				LOC103322677	LOC103322677
cis-				LOC103322677	LOC103322677
cis-				LOC103322731	protein IWS1 homolog A-like
cis-	XR_514708.1	LOC103340051	(LG8: 10653668-10656062)	LOC103340260	UPF0481 protein At3g47200-like
cis-	XR_001677337.1	LOC103321772	(LG2: 18474110-18474955)	LOC103321773	probable nucleoredoxin 1
cis-				LOC103321773	probable nucleoredoxin 1
cis-	XR_514079.2	LOC103331510	(LG5: 12486470-12487956)	LOC103331509	putative disease resistance protein At1g50180
cis-	XR_514210.2	LOC103333341	(LG5: 24088058-24088505)	LOC107881178	probable LRR receptor-like serine/threonine-protein kinase At3g47570
cis-				LOC103333339	21 kDa protein-like
cis-				LOC103333440	probable LRR receptor-like serine/threonine-protein kinase At3g47570
cis-				LOC103333340	probable LRR receptor-like serine/threonine-protein kinase At3g47570
cis-	XR_514266.2	LOC103334453	(LG6: 3708099-3708758)	LOC103334594	DNA topoisomerase 6 subunit A3-like
cis-				LOC107881324	LOC107881324
cis-	XR_001678327.1	LOC103318535	(LG1: 25045605-25048526)	LOC103318537	aspartic proteinase nepenthesin-1-like
cis-	XR_513834.2	LOC103328073	(LG4: 5805518-5809447)	LOC103328071	serine carboxypeptidase-like 18
cis-	XR_513965.2	LOC103330067	(LG4: 22495101-22498138)	LOC103330068	LOC103330068
cis-				LOC103330232	early nodulin-like protein 1
cis-				LOC103330068	LOC103330068
cis-	XR_001678034.1	LOC107881414	(LG6: 5963095-5965224)	LOC103334932	LOC103334932
cis-				LOC103334935	LOC103334935
cis-				LOC103334934	LOC103334934
cis-	XR_514515.2	LOC103337514	(LG7: 8946962-8948354)	LOC103337513	probable LRR receptor-like serine/threonine-protein kinase At1g07650
cis-				LOC103337512	LOC103337512
cis-	XR_513968.1	LOC103330067	(LG4: 22495130-22498138)	LOC103330068	LOC103330068
cis-				LOC103330232	early nodulin-like protein 1
cis-				LOC103330068	LOC103330068
cis-	XR_514076.2	LOC103331493	(LG5: 12326889-12330261)	LOC103331505	uncharacterized protein At1g04910-like
cis-				LOC103331494	probable receptor-like protein kinase At5g47070
cis-				LOC103331494	probable receptor-like protein kinase At5g47070
cis-				LOC103331494	probable receptor-like protein kinase At5g47070
cis-				LOC103331494	probable receptor-like protein kinase At5g47070
cis-	XR_001678296.1	LOC103318672	(LG1: 25622101-25633375)	LOC103318676	C-Myc-binding protein
cis-				LOC103318674	putative GPI-anchor transamidase
cis-				LOC103318673	F-box protein At5g03970
cis-				LOC103318673	F-box protein At5g03970
cis-				LOC103318671	GRF1-interacting factor 1
cis-	XR_001678033.1	LOC107881414	(LG6: 5963095-5965224)	LOC103334932	LOC103334932
cis-				LOC103334935	LOC103334935
cis-				LOC103334934	LOC103334934
cis-	XR_514840.1	LOC103342422	(NW_007362501.1: 549149-549895)	LOC103342461	LOC103342461
cis-				LOC103342423	LOC103342423
cis-				LOC103342424	increased DNA methylation 2-like
cis-	XR_513378.1	LOC103321081	(LG2: 14356890-14360901)	LOC103321080	uncharacterized protein YpgQ-like
cis-				LOC103321082	uncharacterized protein YpgQ-like
cis-				LOC103321080	uncharacterized protein YpgQ-like
cis-				LOC103321361	cytochrome P450 86B1-like
cis-	XR_513218.2	LOC103318535	(LG1: 25045603-25048526)	LOC103318537	aspartic proteinase nepenthesin-1-like
cis-	XR_513242.2	LOC103318829	(LG1: 26621057-26623363)	LOC103318885	stearoyl-[acyl-carrier-protein] 9-desaturase, chloroplastic-like
cis-				LOC103318884	stearoyl-[acyl-carrier-protein] 9-desaturase, chloroplastic-like
cis-	XR_001677884.1	LOC107881220	(LG5: 16258613-16261191)	LOC103331962	LOC103331962
cis-				LOC103331963	LOC103331963
cis-				LOC103331964	UDP-galactose/UDP-glucose transporter 2-like
cis-				LOC103331962	LOC103331962
cis-	XR_514879.2	LOC103342999	(NW_007362518.1: 156897-158147)	LOC103342998	LOC103342998
cis-	XR_001678037.1	LOC103335887	(LG6: 13015137-13017248)	LOC103335886	ribosome biogenesis protein BMS1 homolog
cis-	XR_001678126.1	LOC103335058	(LG6: 6766592-6768479)	LOC103335064	LOC103335064
cis-				LOC103335118	putative FBD-associated F-box protein At5g50270
cis-				LOC103335059	F-box/FBD/LRR-repeat protein At1g13570-like
cis-				LOC103335057	F-box/FBD/LRR-repeat protein At1g13570-like
cis-				LOC103335057	F-box/FBD/LRR-repeat protein At1g13570-like
cis-				LOC103335062	F-box/FBD/LRR-repeat protein At1g13570-like
cis-	XR_001677524.1	LOC107880770	(LG3: 10232701-10235583)	LOC103325970	LOC103325970
cis-				LOC103325971	protein transport protein Sec61 subunit alpha
cis-				LOC103325970	LOC103325970
cis-	XR_001678379.1	LOC103340051	(LG8: 10653668-10656062)	LOC103340260	UPF0481 protein At3g47200-like
cis-	XR_514934.2	LOC103343352	(NW_007362570.1: 39912-42594)	LOC103343353	GATA transcription factor 11-like
cis-				LOC103343353	GATA transcription factor 11-like
cis-	XR_514360.2	LOC103335887	(LG6: 13015137-13017248)	LOC103335886	ribosome biogenesis protein BMS1 homolog
cis-	XR_513671.2	LOC103326083	(LG3: 11092457-11094466)	LOC103326142	receptor-like protein 2
cis-	XR_001677470.1	LOC103325622	(LG3: 7392546-7397004)	LOC103325551	actin-related protein 2/3 complex subunit 2A
cis-				LOC103325623	membrane-bound transcription factor site-2 protease homolog
cis-	XR_001677472.1	LOC103325984	(LG3: 10155896-10157981)	LOC103325983	LOC103325983
cis-				LOC103325988	LOC103325988
cis-				LOC103325987	F-box/LRR-repeat protein At4g14103-like
cis-				LOC103325964	BES1/BZR1 homolog protein 4
cis-	XR_001678489.1	LOC107881900	(NW_007362527.1: 65553-68594)	LOC103343076	phosphoinositide phosphatase SAC1
cis-				LOC103343076	phosphoinositide phosphatase SAC1
cis-				LOC103343076	phosphoinositide phosphatase SAC1
cis-				LOC103343074	receptor homology region, transmembrane domain- and RING domain-containing protein 2
cis-				LOC103343075	TMV resistance protein N-like
cis-	XR_001677672.1	LOC107880966	(LG4: 12061060-12065017)	LOC103328602	protease Do-like 7
cis-				LOC103328602	protease Do-like 7
cis-	XR_514077.2	LOC103331493	(LG5: 12326889-12328979)	LOC103331505	uncharacterized protein At1g04910-like
cis-				LOC103331494	probable receptor-like protein kinase At5g47070
cis-				LOC103331494	probable receptor-like protein kinase At5g47070
cis-				LOC103331494	probable receptor-like protein kinase At5g47070
cis-				LOC103331494	probable receptor-like protein kinase At5g47070
cis-	XR_001678328.1	LOC103318535	(LG1: 25045604-25048526)	LOC103318537	aspartic proteinase nepenthesin-1-like
cis-	XR_514709.1	LOC103340051	(LG8: 10653668-10656062)	LOC103340260	UPF0481 protein At3g47200-like
cis-	XR_514340.2	LOC103335602	(LG6: 10611178-10612679)	LOC103335604	kinesin-like protein NACK2
cis-				LOC103335604	kinesin-like protein NACK2
cis-	XR_001677463.1	LOC103325654	(LG3: 7974336-7976780)	LOC107880771	F-box protein At4g19940-like
cis-				LOC107880661	uncharacterized mitochondrial protein AtMg00810-like
cis-	XR_001678161.1	LOC103336586	(LG6: 21156592-21162360)	LOC103336587	LOC103336587
cis-	XR_001678417.1	LOC103341383	(NW_007362496.1: 63797-65912)	LOC103341616	LOC103341616
cis-	XR_001677658.1	LOC103330067	(LG4: 22495101-22498138)	LOC103330068	LOC103330068
cis-				LOC103330232	early nodulin-like protein 1
cis-				LOC103330068	LOC103330068
cis-	XR_001677780.1	LOC107881027	(LG4: 1119063-1120461)	LOC103327384	LOC103327384
cis-				LOC103327485	GDSL esterase/lipase At5g37690
cis-	XR_514332.2	LOC103335425	(LG6: 9226616-9227392)	LOC103335441	L-type lectin-domain containing receptor kinase IX.1-like
cis-				LOC103335426	TMV resistance protein N-like
cis-	XR_513796.1	LOC103327731	(LG4: 3658098-3660806)	LOC103327732	dof zinc finger protein DOF3.1-like
cis-				LOC103327729	serine/threonine protein phosphatase 2A 55 kDa regulatory subunit B beta isoform
cis-				LOC103327729	serine/threonine protein phosphatase 2A 55 kDa regulatory subunit B beta isoform
cis-				LOC103327729	serine/threonine protein phosphatase 2A 55 kDa regulatory subunit B beta isoform
cis-				LOC103327729	serine/threonine protein phosphatase 2A 55 kDa regulatory subunit B beta isoform
cis-	XR_001678297.1	LOC103318672	(LG1: 25622589-25633375)	LOC103318676	C-Myc-binding protein
cis-				LOC103318674	putative GPI-anchor transamidase
cis-				LOC103318673	F-box protein At5g03970
cis-				LOC103318673	F-box protein At5g03970
cis-				LOC103318671	GRF1-interacting factor 1
cis-	XR_001677960.1	LOC107881255	(LG5: 7163647-7165187)	LOC103331060	ethylene-responsive transcription factor WRI1
cis-	XR_001677508.1	LOC103325685	(LG3: 8350651-8353570)	LOC103325684	BAHD acyltransferase At5g47980-like
cis-	XR_514691.2	LOC103339725	(LG8: 8549509-8553865)	LOC103339850	dehydration-responsive element-binding protein 1F
cis-	XR_514278.2	LOC103334744	(LG6: 4909748-4910476)	LOC103334782	disease resistance protein TAO1-like
cis-				LOC103334782	disease resistance protein TAO1-like
cis-				LOC103334745	uncharacterized protein At1g04910
cis-				LOC103334782	disease resistance protein TAO1-like
cis-				LOC103334784	TMV resistance protein N
cis-	XR_001677855.1	LOC107881194	(LG5: 19183918-19184511)	LOC103332377	aminodeoxychorismate synthase, chloroplastic
cis-				LOC103332494	putative serine/threonine-protein kinase
cis-				LOC103332378	zinc finger CCCH domain-containing protein 40-like
cis-	XR_001677647.1	LOC103330129	(LG4: 22896459-22902800)	LOC103330253	receptor-like protein kinase FERONIA
cis-				LOC103330127	receptor-like protein kinase FERONIA
cis-				LOC103330251	receptor-like protein kinase FERONIA
cis-				LOC103330130	receptor-like protein kinase FERONIA
cis-				LOC103330252	eukaryotic translation initiation factor 3 subunit M-like
cis-	XR_513963.2	LOC103330067	(LG4: 22495107-22498138)	LOC103330068	LOC103330068
cis-				LOC103330232	early nodulin-like protein 1
cis-				LOC103330068	LOC103330068
cis-	XR_001678569.1	LOC107882009	(NW_007362776.1: 6746-7686)	LOC103343878	LOC103343878
cis-	XR_001678050.1	LOC107881428	(LG1: 1758787-1759411)	LOC103344359	LOC103344359
cis-				LOC103344359	LOC103344359
cis-	XR_514015.2	LOC103330858	(LG5: 4343758-4345870)	LOC103330859	LOC103330859
cis-				LOC103330856	protein NRT1/ PTR FAMILY 4.5-like
cis-	XR_514366.2	LOC103335979	(LG6: 14431070-14431736)	LOC103335994	AAA-ATPase At2g18193-like
cis-	XR_001677507.1	LOC103325685	(LG3: 8350651-8353570)	LOC103325684	BAHD acyltransferase At5g47980-like
cis-	XR_001677905.1	LOC107881236	(LG5: 24338633-24343402)	LOC103333381	uncharacterized Rho GTPase-activating protein At5g61530
cis-				LOC103333378	hexose carrier protein HEX6-like
cis-				LOC103333380	hexose carrier protein HEX6-like
cis-				LOC103333377	expansin-B15-like
cis-				LOC103333454	LOC103333454
cis-				LOC103333378	hexose carrier protein HEX6-like
cis-	XR_001678112.1	LOC103334397	(LG6: 3211135-3224613)	LOC103334564	pleiotropic drug resistance protein 1-like
cis-				LOC103334398	pleiotropic drug resistance protein 1-like
cis-				LOC103334398	pleiotropic drug resistance protein 1-like
cis-				LOC103334395	pleiotropic drug resistance protein 1-like
cis-	XR_001677210.1	LOC103319456	(LG2: 4361717-4391498)	LOC103319521	cytochrome P450 CYP72A219-like
cis-	XR_001677623.1	LOC103327778	(LG4: 2880117-2884011)	LOC103327781	protein QUIRKY-like
cis-				LOC103327780	LOC103327780
cis-	XR_001677744.1	LOC103328525	(LG4: 11068171-11069320)	LOC103328524	LOC103328524
cis-				LOC103328542	UPF0481 protein At3g47200-like
cis-				LOC103328527	UPF0481 protein At3g47200-like
cis-				LOC103328526	LOC103328526
cis-				LOC103328527	UPF0481 protein At3g47200-like
cis-				LOC103328541	UPF0481 protein At3g47200-like
cis-				LOC103328542	UPF0481 protein At3g47200-like
cis-	XR_001678329.1	LOC103318535	(LG1: 25045600-25048365)	LOC103318537	aspartic proteinase nepenthesin-1-like
cis-	XR_001677677.1	LOC103330068	(LG4: 22504365-22505992)	LOC103330069	probable ubiquitin conjugation factor E4
cis-				LOC103330232	early nodulin-like protein 1
cis-	XR_001678439.1	LOC107881811	(NW_007362497.1: 1499360-1499614)	LOC103341924	serine/threonine-protein kinase STY8-like
cis-				LOC103341849	RNA-binding protein 2
cis-				LOC103341850	extensin-like
cis-				LOC103341849	RNA-binding protein 2
cis-	XR_001677661.1	LOC103330067	(LG4: 22495097-22498138)	LOC103330068	LOC103330068
cis-				LOC103330232	early nodulin-like protein 1
cis-				LOC103330068	LOC103330068
cis-	XR_001677506.1	LOC103325685	(LG3: 8350651-8353570)	LOC103325684	BAHD acyltransferase At5g47980-like
cis-	XR_001677768.1	LOC107881019	(LG4: 18331024-18331686)	LOC103329462	transcription factor ILR3-like
cis-				LOC103329464	formin-like protein 3
cis-				LOC103329435	beta-amylase
cis-				LOC103329436	extensin
cis-				LOC103329463	pentatricopeptide repeat-containing protein At1g08070, chloroplastic-like
cis-				LOC103329437	blue copper protein
cis-	XR_001678242.1	LOC107881608	(LG7: 13994269-13995049)	LOC103338375	serine/threonine-protein kinase ATM
cis-	XR_001677857.1	LOC103331860	(LG5: 15582630-15584424)	LOC103331861	cell division protein FtsY homolog, chloroplastic
cis-				LOC103331858	LOC103331858
cis-				LOC103331858	LOC103331858
cis-				LOC103331859	LOC103331859
cis-				LOC103331861	cell division protein FtsY homolog, chloroplastic
cis-				LOC103331861	cell division protein FtsY homolog, chloroplastic
cis-				LOC103331861	cell division protein FtsY homolog, chloroplastic
cis-				LOC103331861	cell division protein FtsY homolog, chloroplastic
cis-				LOC103331858	LOC103331858
cis-	XR_513779.2	LOC103327385	(LG4: 1124152-1130751)	LOC103327384	LOC103327384
cis-				LOC103327485	GDSL esterase/lipase At5g37690
cis-				LOC103327487	LOC103327487
cis-	XR_001677188.1	LOC107880156	(LG1: 2497851-2498609)	LOC103319215	DNA damage-inducible protein 1
cis-				LOC103319226	LOC103319226
cis-				LOC103319697	enhancer of mRNA-decapping protein 4
cis-	XR_001677432.1	LOC103319824	(LG2: 7154107-7159921)	LOC103319825	LEAF RUST 10 DISEASE-RESISTANCE LOCUS RECEPTOR-LIKE PROTEIN KINASE-like 2.5
cis-				LOC103319823	LOC103319823
cis-				LOC103319823	LOC103319823
cis-				LOC103319822	filament-like plant protein
cis-				LOC103319821	TLC domain-containing protein 2
cis-				LOC103319822	filament-like plant protein
cis-				LOC103319912	LOC103319912
cis-	XR_001677334.1	LOC103324049	(LG2: 40001173-40003142)	LOC103324050	transcription repressor OFP12-like
cis-				LOC103324048	uncharacterized protein YwkD
cis-				LOC103324046	pre-rRNA-processing protein TSR2 homolog
cis-				LOC103324047	pentatricopeptide repeat-containing protein At4g14850
cis-				LOC103324051	beta-glucosidase 12-like
cis-	XR_513518.2	LOC103323177	(LG2: 32706036-32707204)	LOC103323176	peroxidase 29
cis-				LOC103323198	GDSL esterase/lipase At4g16230-like
cis-	XR_001677650.1	LOC103330129	(LG4: 22896459-22902800)	LOC103330253	receptor-like protein kinase FERONIA
cis-				LOC103330127	receptor-like protein kinase FERONIA
cis-				LOC103330251	receptor-like protein kinase FERONIA
cis-				LOC103330130	receptor-like protein kinase FERONIA
cis-				LOC103330252	eukaryotic translation initiation factor 3 subunit M-like
cis-	XR_513977.2	LOC103330129	(LG4: 22896459-22902800)	LOC103330253	receptor-like protein kinase FERONIA
cis-				LOC103330127	receptor-like protein kinase FERONIA
cis-				LOC103330251	receptor-like protein kinase FERONIA
cis-				LOC103330130	receptor-like protein kinase FERONIA
cis-				LOC103330252	eukaryotic translation initiation factor 3 subunit M-like
cis-	XR_513873.2	LOC103328610	(LG4: 12204326-12206408)	LOC103328609	uncharacterized protein KIAA1211 homolog
cis-				LOC103328611	protein AAR2 homolog
cis-				LOC103328626	mitogen-activated protein kinase kinase kinase 3-like
cis-	XR_513500.2	LOC103322796	(LG2: 29900074-29902092)	LOC103322797	2-hydroxyisoflavanone dehydratase-like
cis-				LOC103322799	2-hydroxyisoflavanone dehydratase-like
cis-	XR_001677227.1	LOC107880346	(LG2: 29615152-29619059)	LOC103322764	actin-related protein 2/3 complex subunit 4
cis-				LOC103322765	tubulin-folding cofactor B-like
cis-	XR_514690.2	LOC103339725	(LG8: 8549509-8554873)	LOC103339850	dehydration-responsive element-binding protein 1F
cis-	XR_513402.2	LOC103321664	(LG2: 17950827-17951251)	LOC103321662	TMV resistance protein N-like
cis-	XR_001677924.1	LOC107881247	(LG1: 25227120-25227707)	LOC103318563	cysteine synthase
cis-				LOC103318562	cysteine synthase-like
cis-				LOC103318562	cysteine synthase-like
cis-				LOC103318563	cysteine synthase
cis-				LOC103318562	cysteine synthase-like
cis-				LOC103318562	cysteine synthase-like
cis-				LOC103318564	5'-3' exoribonuclease 4
cis-				LOC103318563	cysteine synthase
cis-	XR_513949.2	LOC103329874	(LG4: 21103972-21105844)	LOC103329871	protein farnesyltransferase subunit beta-like
cis-				LOC103329876	deoxynucleoside triphosphate triphosphohydrolase SAMHD1 homolog
cis-				LOC103329875	LOC103329875
cis-				LOC103329872	CASP-like protein 4A1
cis-				LOC103329877	serine/threonine-protein kinase HT1
cis-				LOC103329873	formate dehydrogenase, mitochondrial
cis-	XR_513658.1	LOC103325704	(LG3: 8650821-8651364)	LOC103325776	vacuolar amino acid transporter 1-like
cis-				LOC103325705	LOC103325705
cis-				LOC103325706	probable LRR receptor-like serine/threonine-protein kinase At1g56130
cis-				LOC103325703	probable potassium transporter 13
cis-	XR_514343.2	LOC103335644	(LG6: 11001912-11003313)	LOC103335645	probable receptor-like serine/threonine-protein kinase At4g34500
cis-				LOC107881357	cyclic nucleotide-gated ion channel 1-like
cis-				LOC103335740	cyclic nucleotide-gated ion channel 1-like
cis-				LOC103335645	probable receptor-like serine/threonine-protein kinase At4g34500
cis-				LOC103335643	cyclase-associated protein 1
cis-	XR_513331.1	LOC103320376	(LG2: 10468652-10469157)	LOC103320377	probable carbohydrate esterase At4g34215
cis-				LOC103320448	probable carbohydrate esterase At4g34215
cis-				LOC103320449	LOC103320449
cis-				LOC103320375	probable isoaspartyl peptidase/L-asparaginase 2
cis-	XR_001678549.1	LOC107881966	(NW_007362636.1: 20203-23280)	LOC107881965	LOC107881965
cis-				LOC107881964	LOC107881964
cis-				LOC103343593	rust resistance kinase Lr10
cis-				LOC103343595	dr1-associated corepressor homolog
cis-	XR_513294.1	LOC103319808	(LG1: 2791015-2793565)	LOC103319566	DNA-damage-repair/toleration protein DRT100
cis-				LOC103319819	LOC103319819
cis-				LOC103319575	60S ribosomal protein L31-like
cis-	XR_513656.1	LOC103325685	(LG3: 8350651-8353570)	LOC103325684	BAHD acyltransferase At5g47980-like
cis-	XR_514681.2	LOC103339401	(LG8: 6509109-6511696)	LOC103339400	thioredoxin-like 3-1, chloroplastic
cis-	XR_513404.2	LOC103321772	(LG2: 18474110-18474935)	LOC103321773	probable nucleoredoxin 1
cis-				LOC103321773	probable nucleoredoxin 1
cis-	XR_001678330.1	LOC103318535	(LG1: 25045593-25048526)	LOC103318537	aspartic proteinase nepenthesin-1-like
cis-	XR_514935.1	LOC103343360	(NW_007362572.1: 34877-36106)	LOC103343361	transcription factor MYB34-like
cis-	XR_514262.2	LOC103334427	(LG6: 3518099-3519901)	LOC103334585	probable leucine-rich repeat receptor-like protein kinase At1g35710
cis-				LOC103334425	LOC103334425
cis-				LOC103334428	protein NRT1/ PTR FAMILY 5.2-like
cis-				LOC103334426	heterogeneous nuclear ribonucleoprotein 1-like
cis-	XR_514003.2	LOC103330749	(LG5: 2984523-2986596)	LOC103330751	rust resistance kinase Lr10-like
cis-				LOC103330747	subtilisin-like protease SBT4.3
cis-				LOC103330752	dr1-associated corepressor homolog
cis-	XR_514642.1	LOC103339108	(LG8: 2109892-2110548)	LOC103339109	syntaxin-51-like
cis-				LOC103339120	LOC103339120
cis-	XR_001677731.1	LOC103328990	(LG4: 15773617-15795170)	LOC103328989	putative UDP-glucose flavonoid 3-O-glucosyltransferase 3
cis-				LOC103328993	UDP-glycosyltransferase 71A16-like
cis-				LOC103329075	UDP-glycosyltransferase 71A15-like
cis-				LOC103328994	zinc transporter 8-like
cis-				LOC103328992	UDP-glycosyltransferase 71A16-like
cis-				LOC103328991	UDP-glycosyltransferase 71A16-like
cis-	XR_514605.1	LOC103338629	(LG7: 15572970-15573945)	LOC103338630	LOC103338630
cis-				LOC103338652	dof zinc finger protein DOF5.4
cis-				LOC103338655	uncharacterized ATP-dependent helicase YprA
cis-				LOC103338653	LOC103338653
cis-				LOC103338654	protein BREAKING OF ASYMMETRY IN THE STOMATAL LINEAGE
cis-	XR_001677430.1	LOC103319824	(LG2: 7154107-7159921)	LOC103319825	LEAF RUST 10 DISEASE-RESISTANCE LOCUS RECEPTOR-LIKE PROTEIN KINASE-like 2.5
cis-				LOC103319823	LOC103319823
cis-				LOC103319823	LOC103319823
cis-				LOC103319822	filament-like plant protein
cis-				LOC103319821	TLC domain-containing protein 2
cis-				LOC103319822	filament-like plant protein
cis-				LOC103319912	LOC103319912
cis-	XR_513992.1	LOC103330582	(LG5: 1291102-1291949)	LOC103330588	VQ motif-containing protein 25
cis-				LOC103330589	citrate synthase, mitochondrial
cis-	XR_001677735.1	LOC107881007	(LG4: 16352698-16357352)	LOC103329116	subtilisin-like protease SBT5.3
cis-				LOC103329116	subtilisin-like protease SBT5.3
cis-				LOC103329118	cytochrome P450 724B1-like
cis-				LOC103329153	subtilisin-like protease SBT5.3
cis-				LOC103329117	probable polygalacturonase
cis-	XR_513236.1	LOC103318759	(LG1: 26257851-26258718)	LOC103318762	LOC103318762
cis-				LOC103318761	probable UDP-arabinopyranose mutase 5
cis-				LOC103318758	DExH-box ATP-dependent RNA helicase DExH12-like
cis-				LOC103318760	LOC103318760
cis-				LOC103318758	DExH-box ATP-dependent RNA helicase DExH12-like
cis-	XR_514965.2	LOC103343574	(NW_007362629.1: 17492-19125)	LOC103343576	keratin-3, type I cytoskeletal 51 kDa-like
cis-	XR_001677662.1	LOC103330067	(LG4: 22495098-22498138)	LOC103330068	LOC103330068
cis-				LOC103330232	early nodulin-like protein 1
cis-				LOC103330068	LOC103330068
cis-	XR_514692.2	LOC103339725	(LG8: 8549509-8554874)	LOC103339850	dehydration-responsive element-binding protein 1F
cis-	XR_001678407.1	LOC107880111	(LG8: 4599958-4601202)	LOC103339246	endoribonuclease Dicer homolog 2-like
cis-				LOC103339245	endoribonuclease Dicer homolog 2-like
cis-				LOC103339287	endoribonuclease Dicer homolog 2-like
cis-				LOC103339244	LOC103339244
cis-	XR_001678293.1	LOC107881675	(LG8: 15069348-15071074)	LOC103340919	FRIGIDA-like protein 4a
cis-				LOC103340916	multiprotein-bridging factor 1c
cis-				LOC103340953	DNA mismatch repair protein MSH7
cis-				LOC103340918	aldehyde dehydrogenase family 2 member C4
cis-	XR_513970.2	LOC103330068	(LG4: 22504365-22505992)	LOC103330069	probable ubiquitin conjugation factor E4
cis-				LOC103330232	early nodulin-like protein 1
cis-	XR_513401.2	LOC103321583	(LG2: 17212659-17214418)	LOC103321584	LOC103321584
cis-				LOC103321584	LOC103321584
cis-	XR_001677925.1	LOC107881248	(LG5: 17080229-17081320)	LOC103332087	mechanosensitive ion channel protein 1, mitochondrial
cis-				LOC103332119	soyasaponin III rhamnosyltransferase-like
cis-				LOC103332118	soyasaponin III rhamnosyltransferase-like
cis-				LOC103332087	mechanosensitive ion channel protein 1, mitochondrial
cis-	XR_001678258.1	LOC103337514	(LG7: 8946962-8947544)	LOC103337513	probable LRR receptor-like serine/threonine-protein kinase At1g07650
cis-				LOC103337512	LOC103337512
cis-	XR_513278.2	LOC103319456	(LG2: 4361717-4391498)	LOC103319521	cytochrome P450 CYP72A219-like
cis-	XR_513660.2	LOC103325748	(LG3: 9136130-9140055)	LOC103325747	putative cyclin-B3-1
cis-	XR_513955.1	LOC103330017	(LG4: 21977735-21978808)	LOC103330015	uncharacterized protein At5g19025
cis-				LOC103330019	pentatricopeptide repeat-containing protein At5g39680
cis-				LOC103330018	probable calcium-binding protein CML45
cis-				LOC103330022	expansin-A15
cis-				LOC103330016	cyclic dof factor 2
cis-	XR_513705.2	LOC103326150	(LG1: 104922-105682)	LOC107881262	LOC107881262
cis-				LOC103325166	V-type proton ATPase subunit F-like
cis-	XR_001677660.1	LOC103330067	(LG4: 22495097-22498138)	LOC103330068	LOC103330068
cis-				LOC103330232	early nodulin-like protein 1
cis-				LOC103330068	LOC103330068
cis-	XR_001677778.1	LOC103318829	(LG1: 26621057-26623363)	LOC103318885	stearoyl-[acyl-carrier-protein] 9-desaturase, chloroplastic-like
cis-				LOC103318884	stearoyl-[acyl-carrier-protein] 9-desaturase, chloroplastic-like
cis-	XR_001677431.1	LOC103319824	(LG2: 7154107-7159921)	LOC103319825	LEAF RUST 10 DISEASE-RESISTANCE LOCUS RECEPTOR-LIKE PROTEIN KINASE-like 2.5
cis-				LOC103319823	LOC103319823
cis-				LOC103319823	LOC103319823
cis-				LOC103319822	filament-like plant protein
cis-				LOC103319821	TLC domain-containing protein 2
cis-				LOC103319822	filament-like plant protein
cis-				LOC103319912	LOC103319912
cis-	XR_514212.1	LOC103333403	(LG5: 24550640-24552624)	LOC103333458	8-amino-7-oxononanoate synthase-like
cis-	XR_001677858.1	LOC103331860	(LG5: 15582630-15584437)	LOC103331861	cell division protein FtsY homolog, chloroplastic
cis-				LOC103331858	LOC103331858
cis-				LOC103331858	LOC103331858
cis-				LOC103331859	LOC103331859
cis-				LOC103331861	cell division protein FtsY homolog, chloroplastic
cis-				LOC103331861	cell division protein FtsY homolog, chloroplastic
cis-				LOC103331861	cell division protein FtsY homolog, chloroplastic
cis-				LOC103331861	cell division protein FtsY homolog, chloroplastic
cis-				LOC103331858	LOC103331858
cis-	XR_001678400.1	LOC103339725	(LG8: 8549509-8554873)	LOC103339850	dehydration-responsive element-binding protein 1F
cis-	XR_514462.1	LOC103336896	(LG7: 3487368-3489981)	LOC103336973	LOC103336973
cis-				LOC103336897	ADP-ribosylation factor-like protein 2
cis-	XR_513828.1	LOC103328003	(LG4: 5291255-5291953)	LOC107881025	katanin p60 ATPase-containing subunit A1
cis-				LOC103328002	cyclin-A2-4
cis-				LOC103328004	aspartate aminotransferase
cis-				LOC103328002	cyclin-A2-4
cis-	XR_001677259.1	LOC103320409	(LG2: 10739543-10740627)	LOC103320411	LOC103320411
cis-				LOC103320406	acyl-CoA-binding domain-containing protein 3-like
cis-				LOC103320407	casein kinase II subunit alpha-like
cis-				LOC103320412	QWRF motif-containing protein 2
cis-				LOC103320408	uncharacterized protein At2g23090-like
cis-				LOC103320410	40S ribosomal protein S29-like
cis-	XR_514780.1	LOC103341395	(NW_007362496.1: 497156-498637)	LOC103341630	LOC103341630
cis-				LOC103341631	F-box protein At1g52490-like
cis-	XR_514209.2	LOC103333323	(LG5: 24003629-24005772)	LOC103333326	chloride conductance regulatory protein ICln
cis-				LOC103333321	somatic embryogenesis receptor kinase 4
cis-				LOC103333324	40S ribosomal protein S13-2-like
cis-				LOC103333325	coiled-coil domain-containing protein 94 homolog
cis-				LOC103333326	chloride conductance regulatory protein ICln
cis-	XR_513299.1	LOC103319920	(LG1: 2946752-2948295)	LOC103320009	probable L-type lectin-domain containing receptor kinase S.7
cis-				LOC103319928	outer envelope protein 80, chloroplastic
cis-				LOC103319909	poly(A)-specific ribonuclease PARN
cis-	XR_515016.2	LOC103343977	(NW_007362857.1: 4512-5558)	LOC103343978	TMV resistance protein N-like
cis-	XR_001677340.1	LOC107880503	(LG2: 29438628-29439450)	LOC103322757	sugar transport protein 13-like
cis-				LOC103322690	sugar transport protein 13-like
cis-	XR_513468.1	LOC103322480	(LG1: 4617379-4620722)	LOC103322486	LOC103322486
cis-				LOC103323775	chitinase 2-like
cis-				LOC103322486	LOC103322486
cis-				LOC103322471	125 kDa kinesin-related protein
cis-				LOC103322486	LOC103322486
cis-				LOC103322471	125 kDa kinesin-related protein
cis-				LOC103322486	LOC103322486
cis-	XR_001677719.1	LOC103330149	(LG4: 20382497-20390686)	LOC103329743	LOC103329743
cis-				LOC103329743	LOC103329743
cis-				LOC103329747	LOC103329747
cis-				LOC103329747	LOC103329747
cis-				LOC103329742	uncharacterized membrane protein At3g27390
cis-				LOC103329745	LOC103329745
cis-	XR_001677326.1	LOC107880486	(LG2: 7382244-7383005)	LOC103319921	protein FAR1-RELATED SEQUENCE 5-like
cis-	XR_513967.2	LOC103330067	(LG4: 22495096-22498138)	LOC103330068	LOC103330068
cis-				LOC103330232	early nodulin-like protein 1
cis-				LOC103330068	LOC103330068
cis-	XR_514120.2	LOC103331887	(LG5: 15830592-15831265)	LOC103331888	DEAD-box ATP-dependent RNA helicase 8
cis-				LOC103331923	LOC103331923
cis-	XR_001678028.1	LOC107881413	(LG6: 5987590-5989729)	LOC103334904	probable serine/threonine-protein kinase At4g35230
cis-				LOC103334903	LOC103334903
cis-				LOC103334942	LOC103334942
cis-				LOC103334943	LOC103334943
cis-				LOC103334939	LOC103334939
cis-	XR_513649.2	LOC103325654	(LG3: 7974336-7976780)	LOC107880771	F-box protein At4g19940-like
cis-				LOC107880661	uncharacterized mitochondrial protein AtMg00810-like
cis-	XR_001677659.1	LOC103330067	(LG4: 22495100-22498138)	LOC103330068	LOC103330068
cis-				LOC103330232	early nodulin-like protein 1
cis-				LOC103330068	LOC103330068
cis-	TCONS_00037097	XLOC_022788	LG7:14325980-14326674	LOC103338402	ABC transporter A family member 8-like
cis-				LOC103338437	ABC transporter A family member 12-like
cis-				LOC103338403	ABC transporter A family member 2
cis-	TCONS_00004634	XLOC_003166	LG1:7536790-7537149	LOC103326212	uncharacterized LOC103326212
cis-	TCONS_00032347	XLOC_020533	LG6:19932830-19933904	LOC103336434	pentatricopeptide repeat-containing protein At1g08070, chloroplastic-like
cis-				LOC103336435	bidirectional sugar transporter SWEET1
cis-	TCONS_00040560	XLOC_025571	LG8:11945688-11947034	LOC103340326	uncharacterized LOC103340326
cis-				LOC103340327	heterogeneous nuclear ribonucleoprotein F
cis-				LOC103340325	uncharacterized LOC103340325
cis-				LOC103340324	uncharacterized LOC103340324
cis-				LOC103340330	rab proteins geranylgeranyltransferase component A 2
cis-				LOC103340327	heterogeneous nuclear ribonucleoprotein F
cis-	TCONS_00033318	XLOC_019077	LG6:12925989-12926525	LOC103335878	general transcription factor 3C polypeptide 3
cis-				LOC103335878	general transcription factor 3C polypeptide 3
cis-				LOC103335882	fibronectin-binding protein A
cis-				LOC103335878	general transcription factor 3C polypeptide 3
cis-				LOC103335878	general transcription factor 3C polypeptide 3
cis-				LOC103335879	uncharacterized protein At4g38062-like
cis-				LOC103335880	magnesium-dependent phosphatase 1
cis-				LOC103335879	uncharacterized protein At4g38062-like
cis-	TCONS_00032493	XLOC_020676	LG6:3906542-3907323	LOC103334490	inorganic phosphate transporter 1-4
cis-				LOC103334490	inorganic phosphate transporter 1-4
cis-				LOC103334488	inorganic phosphate transporter 1-4-like
cis-	TCONS_00017995	XLOC_011546	LG3:13501579-13503000	LOC103326407	ribonuclease 3-like protein 2
cis-				LOC103326486	putative F-box protein At4g09190
cis-	TCONS_00018218	XLOC_011659	LG3:20821578-20822362	LOC103327001	phosphatidate cytidylyltransferase 1-like
cis-				LOC103326999	mavicyanin-like
cis-				LOC103327000	transcription initiation factor IIF subunit alpha
cis-	TCONS_00036470	XLOC_023217	LG7:14748630-14750288	LOC103338477	protein NEN1-like
cis-				LOC103338476	two-component response regulator-like APRR1
cis-				LOC103338474	vesicle transport v-SNARE 11-like
cis-	TCONS_00040227	XLOC_025389	LG8:627943-628800	LOC103339008	putative pentatricopeptide repeat-containing protein At1g12700, mitochondrial
cis-				LOC103339009	syntaxin-132
cis-				LOC103339008	putative pentatricopeptide repeat-containing protein At1g12700, mitochondrial
cis-	TCONS_00004787	XLOC_001601	LG1:1172090-1174283	LOC103331452	shewanella-like protein phosphatase 1
cis-				LOC103335993	cation/H(+) antiporter 24
cis-				LOC103331275	laccase-13
cis-				LOC103331368	SWR1 complex subunit 6
cis-	TCONS_00012459	XLOC_004328	LG2:13791961-13792651	LOC103320999	sodium/hydrogen exchanger 8
cis-				LOC103320999	sodium/hydrogen exchanger 8
cis-	TCONS_00004792	XLOC_001690	LG1:2445944-2448187	LOC103319169	uncharacterized LOC103319169
cis-				LOC103319162	uncharacterized LOC103319162
cis-	TCONS_00017689	XLOC_011563	LG3:14048512-14049233	LOC103326460	psbP domain-containing protein 6, chloroplastic
cis-	TCONS_00041542	XLOC_025826	NW_007362496.1:942811-944104	LOC103341448	protein ASPARTIC PROTEASE IN GUARD CELL 1
cis-				LOC103341447	GDT1-like protein 4
cis-				LOC103341451	transcription factor HBP-1b(c38)
cis-				LOC103341450	CTL-like protein DDB_G0274487
cis-	TCONS_00004204	XLOC_003049	LG1:1172254-1173412	LOC103331452	shewanella-like protein phosphatase 1
cis-				LOC103335993	cation/H(+) antiporter 24
cis-				LOC103331275	laccase-13
cis-				LOC103331368	SWR1 complex subunit 6
cis-	TCONS_00032583	XLOC_020819	LG6:10643881-10644734	LOC103335609	endoglucanase 24-like
cis-				LOC103335608	uncharacterized LOC103335608
cis-				LOC103335607	fructose-bisphosphate aldolase 1, chloroplastic
cis-				LOC103335608	uncharacterized LOC103335608
cis-				LOC103335606	B-box zinc finger protein 19-like
cis-				LOC103335606	B-box zinc finger protein 19-like
cis-	TCONS_00004235	XLOC_003108	LG1:4392845-4393705	LOC103322324	PGR5-like protein 1B, chloroplastic
cis-				LOC103322315	uncharacterized protein C20orf24 homolog
cis-				LOC103322306	oxysterol-binding protein-related protein 3C
cis-				LOC103323617	xyloglucan galactosyltransferase KATAMARI1 homolog
cis-	TCONS_00005397	XLOC_003154	LG1:6875942-6876612	LOC103325712	RNA polymerase I termination factor-like
cis-				LOC103325743	ruBisCO large subunit-binding protein subunit alpha
cis-				LOC103325754	P-loop NTPase domain-containing protein LPA1 homolog 1-like
cis-				LOC103325712	RNA polymerase I termination factor-like
cis-				LOC103325712	RNA polymerase I termination factor-like
cis-				LOC103325712	RNA polymerase I termination factor-like
cis-				LOC103325712	RNA polymerase I termination factor-like
cis-				LOC103325754	P-loop NTPase domain-containing protein LPA1 homolog 1-like
cis-	TCONS_00035321	XLOC_022260	LG7:4758770-4759255	LOC103337059	uncharacterized LOC103337059
cis-	TCONS_00040715	XLOC_025570	LG8:11931714-11932637	LOC103340325	uncharacterized LOC103340325
cis-	TCONS_00018156	XLOC_010893	LG3:11554210-11556655	LOC103326168	receptor-like protein 2
cis-				LOC103326171	receptor-like protein 2
cis-	TCONS_00028983	XLOC_016379	LG5:2196055-2200000	LOC103330663	putative disease resistance RPP13-like protein 1
cis-				LOC103330662	protein RETICULATA-RELATED 4, chloroplastic-like
cis-				LOC103330663	putative disease resistance RPP13-like protein 1
cis-				LOC103330663	putative disease resistance RPP13-like protein 1
cis-				LOC103330663	putative disease resistance RPP13-like protein 1
cis-	TCONS_00018516	XLOC_011497	LG3:10306352-10306834	LOC103325975	F-box/LRR-repeat protein At4g14103
cis-				LOC103325975	F-box/LRR-repeat protein At4g14103
cis-				LOC103325979	F-box/FBD/LRR-repeat protein At1g16930-like
cis-				LOC103325976	F-box/LRR-repeat protein At4g14103-like
cis-				LOC103325975	F-box/LRR-repeat protein At4g14103
cis-				LOC103325975	F-box/LRR-repeat protein At4g14103
cis-				LOC103325976	F-box/LRR-repeat protein At4g14103-like
cis-				LOC103325977	ras-related protein RABA1b
cis-	TCONS_00018098	XLOC_010014	LG3:20820045-20821524	LOC103327001	phosphatidate cytidylyltransferase 1-like
cis-				LOC103326999	mavicyanin-like
cis-				LOC103327000	transcription initiation factor IIF subunit alpha
cis-	TCONS_00012259	XLOC_008626	LG2:31140658-31141232	LOC103322937	monothiol glutaredoxin-S2
cis-				LOC103322939	anaphase-promoting complex subunit 7
cis-				LOC103322938	acyl-CoA-binding domain-containing protein 4
cis-	TCONS_00038901	XLOC_024426	LG8:3996545-4017643	LOC103339217	polygalacturonase-like
cis-	TCONS_00036851	XLOC_023179	LG7:12588905-12589364	LOC103338221	uncharacterized LOC103338221
cis-				LOC107881572	uncharacterized LOC107881572
cis-	TCONS_00040683	XLOC_024909	LG8:11932939-11934128	LOC103340325	uncharacterized LOC103340325
cis-	TCONS_00024497	XLOC_015380	LG5:14808286-14808968	LOC103331766	protein NRT1/ PTR FAMILY 7.3-like
cis-				LOC103331767	probable tRNA N6-adenosine threonylcarbamoyltransferase, mitochondrial
cis-	TCONS_00037234	XLOC_023061	LG7:3577831-3578629	LOC103336977	triacylglycerol lipase 2-like
cis-				LOC103336906	AT-hook motif nuclear-localized protein 23-like
cis-	TCONS_00036642	XLOC_022836	LG7:14930384-14931372	LOC103338501	cyclic dof factor 3
cis-				LOC103338498	probable calcium-binding protein CML45
cis-				LOC103338496	agamous-like MADS-box protein AGL65
cis-				LOC103338500	uncharacterized LOC103338500
cis-				LOC103338496	agamous-like MADS-box protein AGL65
cis-				LOC103338497	lipoate-protein ligase LplJ
cis-	TCONS_00032517	XLOC_020712	LG6:6148179-6148576	LOC103334962	squalene monooxygenase-like
cis-				LOC103334961	squalene monooxygenase-like
cis-	TCONS_00029584	XLOC_018532	LG6:4348696-4350260	LOC103334710	uncharacterized LOC103334710
cis-				LOC103334711	uncharacterized LOC103334711
cis-	TCONS_00031467	XLOC_019889	LG6:5984988-5985306	LOC103334903	uncharacterized LOC103334903
cis-				LOC103334942	uncharacterized LOC103334942
cis-				LOC103334939	uncharacterized LOC103334939
cis-	TCONS_00028399	XLOC_015653	LG5:18690152-18691936	LOC103332337	probable protein S-acyltransferase 15
cis-	TCONS_00037216	XLOC_022836	LG7:14930435-14931291	LOC103338501	cyclic dof factor 3
cis-				LOC103338498	probable calcium-binding protein CML45
cis-				LOC103338496	agamous-like MADS-box protein AGL65
cis-				LOC103338500	uncharacterized LOC103338500
cis-				LOC103338496	agamous-like MADS-box protein AGL65
cis-				LOC103338497	lipoate-protein ligase LplJ
cis-	TCONS_00040256	XLOC_025435	LG8:3692862-3693646	LOC103339187	microtubule-associated protein 70-2-like
cis-				LOC103339186	uncharacterized LOC103339186
cis-				LOC103339186	uncharacterized LOC103339186
cis-				LOC103339186	uncharacterized LOC103339186
cis-	TCONS_00017610	XLOC_011431	LG3:6461602-6462745	LOC103325441	uncharacterized protein At4g19900
cis-				LOC103325443	peroxisome biogenesis protein 1
cis-				LOC103325443	peroxisome biogenesis protein 1
cis-				LOC103325442	uncharacterized LOC103325442
cis-				LOC103325441	uncharacterized protein At4g19900
cis-				LOC103325442	uncharacterized LOC103325442
cis-	TCONS_00032824	XLOC_020437	LG6:17445343-17446581	LOC103336261	disease resistance protein TAO1-like
cis-	TCONS_00012421	XLOC_003975	LG2:9214505-9216339	LOC103320163	BURP domain-containing protein 3-like
cis-				LOC103320165	peroxisomal (S)-2-hydroxy-acid oxidase GLO4-like
cis-				LOC103320162	BURP domain-containing protein 5-like
cis-	TCONS_00019352	XLOC_012155	LG4:7891918-7893425	LOC107880899	uncharacterized LOC107880899
cis-				LOC103328261	F-box/kelch-repeat protein At3g23880-like
cis-	TCONS_00023005	XLOC_014810	LG4:21605315-21605669	LOC103330207	pleiotropic drug resistance protein 3-like
cis-				LOC103329958	pentatricopeptide repeat-containing protein At5g39980, chloroplastic
cis-				LOC103330203	HIPL1 protein
cis-	TCONS_00043298	XLOC_027011	NW_007362506.1:332446-334775	LOC103342732	uncharacterized LOC103342732
cis-	TCONS_00004260	XLOC_003161	LG1:7418266-7419013	LOC103326125	shugoshin-1
cis-				LOC103326125	shugoshin-1
cis-				LOC103327379	early nodulin-like protein 1
cis-	TCONS_00005422	XLOC_003373	LG1:24816101-24817242	LOC103344691	uncharacterized LOC103344691
cis-				LOC103344690	phosphoglycerate mutase-like protein AT74
cis-	TCONS_00012317	XLOC_008717	LG2:36221109-36221654	LOC103323565	putative inactive cadmium/zinc-transporting ATPase HMA3
cis-	TCONS_00004613	XLOC_003078	LG1:2879220-2879551	LOC103319869	transmembrane emp24 domain-containing protein p24beta2-like
cis-				LOC103319880	RPM1-interacting protein 4
cis-	TCONS_00013986	XLOC_007906	LG2:37973373-37987571	LOC107880411	protein TIC 214-like
cis-				LOC107880412	protein TIC 214-like
cis-				LOC103323769	protein TIC 214
cis-	TCONS_00028759	XLOC_015040	LG5:4633529-4634463	LOC107881201	putative disease resistance RPP13-like protein 1
cis-				LOC103330895	putative F-box/FBD/LRR-repeat protein At4g03220
cis-	TCONS_00006315	XLOC_004035	LG2:9865332-9869041	LOC103320278	transcription factor MYB44-like
cis-				LOC103320277	uncharacterized LOC103320277
cis-				LOC103320279	protein MIZU-KUSSEI 1
cis-				LOC103320300	uncharacterized LOC103320300
cis-				LOC103320276	uncharacterized LOC103320276
cis-	TCONS_00027890	XLOC_017902	LG5:11358973-11359414	LOC107881130	uncharacterized LOC107881130
cis-	TCONS_00000250	XLOC_000174	LG1:2447945-2448188	LOC103319169	uncharacterized LOC103319169
cis-				LOC103319162	uncharacterized LOC103319162
cis-	TCONS_00026007	XLOC_016439	LG5:3500271-3505475	LOC107881180	protein TIC 214-like
cis-	TCONS_00005046	XLOC_003078	LG1:2879292-2879999	LOC103319869	transmembrane emp24 domain-containing protein p24beta2-like
cis-				LOC103319880	RPM1-interacting protein 4
cis-	TCONS_00044065	XLOC_027474	NW_007362544.1:65330-66265	LOC103343207	probable transcription factor KAN2
cis-				LOC103343210	protein DDB_G0276689-like
cis-				LOC103343207	probable transcription factor KAN2
cis-				LOC103343210	protein DDB_G0276689-like
cis-				LOC103343207	probable transcription factor KAN2
cis-	TCONS_00023533	XLOC_014622	LG4:9660427-9661288	LOC107880963	GATA zinc finger domain-containing protein 14
cis-	TCONS_00028535	XLOC_017904	LG5:11401241-11402006	LOC103331390	uric acid degradation bifunctional protein TTL
cis-				LOC103331390	uric acid degradation bifunctional protein TTL
cis-				LOC103331391	uncharacterized LOC103331391
cis-	TCONS_00004660	XLOC_003302	LG1:20555230-20557362	LOC103340708	protein NYNRIN-like
cis-				LOC103338780	protein RETICULATA, chloroplastic
cis-				LOC103340691	protein NRT1/ PTR FAMILY 2.8-like
cis-				LOC103338780	protein RETICULATA, chloroplastic
cis-	TCONS_00033407	XLOC_020746	LG6:7393946-7394419	LOC103335154	RNA pseudouridine synthase 4, mitochondrial
cis-	TCONS_00005426	XLOC_003419	LG1:26390032-26391661	LOC103318784	uncharacterized LOC103318784
cis-				LOC103318783	uncharacterized LOC103318783
cis-				LOC103318788	CRIB domain-containing protein RIC4
cis-				LOC103318785	zinc finger CCCH domain-containing protein ZFN-like
cis-				LOC103318785	zinc finger CCCH domain-containing protein ZFN-like
cis-				LOC103318785	zinc finger CCCH domain-containing protein ZFN-like
cis-				LOC103318787	GDT1-like protein 3
cis-	TCONS_00028567	XLOC_015040	LG5:4633037-4634068	LOC107881201	putative disease resistance RPP13-like protein 1
cis-				LOC103330895	putative F-box/FBD/LRR-repeat protein At4g03220
cis-	TCONS_00040517	XLOC_025258	LG8:16042590-16045790	LOC103341114	calmodulin-like protein 3
cis-				LOC103341112	uncharacterized LOC103341112
cis-				LOC103341115	zinc finger BED domain-containing protein DAYSLEEPER
cis-				LOC103341115	zinc finger BED domain-containing protein DAYSLEEPER
cis-	TCONS_00028825	XLOC_016529	LG5:6732871-6733655	LOC103331042	probable LRR receptor-like serine/threonine-protein kinase At4g08850
cis-	TCONS_00023132	XLOC_013766	LG4:14829834-14830644	LOC103328877	lon protease homolog 2, peroxisomal
cis-				LOC103328878	H/ACA ribonucleoprotein complex subunit 4-like
cis-	TCONS_00041541	XLOC_025826	NW_007362496.1:942811-944104	LOC103341448	protein ASPARTIC PROTEASE IN GUARD CELL 1
cis-				LOC103341447	GDT1-like protein 4
cis-				LOC103341451	transcription factor HBP-1b(c38)
cis-				LOC103341450	CTL-like protein DDB_G0274487
cis-	TCONS_00023532	XLOC_014621	LG4:9659453-9660309	LOC107880963	GATA zinc finger domain-containing protein 14
cis-	TCONS_00005248	XLOC_003386	LG1:25224749-25225262	LOC103318563	cysteine synthase
cis-				LOC103318562	cysteine synthase-like
cis-				LOC103318562	cysteine synthase-like
cis-				LOC103318563	cysteine synthase
cis-				LOC103318562	cysteine synthase-like
cis-				LOC103318562	cysteine synthase-like
cis-				LOC103318563	cysteine synthase
cis-	TCONS_00033542	XLOC_020874	LG6:15627144-15627657	LOC103336080	uncharacterized LOC103336080
cis-				LOC107881429	probable LRR receptor-like serine/threonine-protein kinase At4g08850
cis-	TCONS_00020413	XLOC_012938	LG4:22029018-22030524	LOC103330024	KH domain-containing protein At4g18375
cis-				LOC103330024	KH domain-containing protein At4g18375
cis-				LOC103330026	pentatricopeptide repeat-containing protein At5g15280
cis-				LOC103330024	KH domain-containing protein At4g18375
cis-				LOC103330024	KH domain-containing protein At4g18375
cis-				LOC103330220	casparian strip membrane protein 1
cis-				LOC103330025	uncharacterized LOC103330025
cis-	TCONS_00023626	XLOC_013596	LG4:10955092-10955849	LOC103328507	pentatricopeptide repeat-containing protein At1g06270
cis-				LOC103328505	glucosidase 2 subunit beta
cis-				LOC103328517	zingipain-2
cis-	TCONS_00040618	XLOC_023849	LG8:11940337-11942054	LOC103340326	uncharacterized LOC103340326
cis-				LOC103340325	uncharacterized LOC103340325
cis-				LOC103340324	uncharacterized LOC103340324
trans-	XR_001677462.1	LOC103325653	(LG3:7997704-8014294)	LOC107880466	protein TOPLESS-like
trans-	XR_001677677.1	LOC103330068	(LG4:22504365-22505992)	LOC103324916	probable LRR receptor-like serine/threonine-protein kinase At3g47570
trans-	XR_001677768.1	LOC107881019	(LG4:18331024-18331686)	LOC103329435	beta-amylase
trans-	XR_001677769.1	LOC107881019	(LG4:18331024-18331674)	LOC103329435	beta-amylase
trans-	XR_001677780.1	LOC107881027	(LG4:1119063-1120461)	LOC103327485	GDSL esterase/lipase At5g37690
trans-	XR_001678028.1	LOC107881413	(LG6:5987590-5989729)	LOC103334903	LOC103334903
trans-				LOC103334932	LOC103334932
trans-				LOC103334939	LOC103334939
trans-				LOC103334942	LOC103334942
trans-				LOC103330142	LOC103330142
trans-	XR_001678037.1	LOC103335887	(LG6:13015137-13017248)	LOC103322514	ras-related protein RABA5e
trans-	XR_001678327.1	LOC103318535	(LG1:25045605-25048526)	LOC103328911	probable methyltransferase PMT14
trans-	XR_001678328.1	LOC103318535	(LG1:25045604-25048526)	LOC103328911	probable methyltransferase PMT14
trans-	XR_001678329.1	LOC103318535	(LG1:25045600-25048365)	LOC103328911	probable methyltransferase PMT14
trans-	XR_001678330.1	LOC103318535	(LG1:25045593-25048526)	LOC103328911	probable methyltransferase PMT14
trans-	XR_001678400.1	LOC103339725	(LG8:8549509-8554873)	LOC103323322	LOC103323322
trans-	XR_001678439.1	LOC107881811	(NW_007362497.1:1499360-1499614)	LOC103341850	extensin-like
trans-	XR_001678489.1	LOC107881900	(NW_007362527.1:65553-68594)	LOC103319229	disease resistance protein TAO1-like
trans-				LOC107880391	TMV resistance protein N-like
trans-				LOC103320610	disease resistance protein TAO1-like
trans-				LOC103323613	TMV resistance protein N-like
trans-				LOC103319246	disease resistance protein TAO1-like
trans-				LOC103319122	LOC103319122
trans-				LOC103319116	TMV resistance protein N-like
trans-				LOC103319286	LOC103319286
trans-				LOC107880241	TMV resistance protein N-like
trans-				LOC103319251	TMV resistance protein N-like
trans-				LOC103343075	TMV resistance protein N-like
trans-				LOC103319241	disease resistance protein RML1A-like
trans-				LOC103319147	protein SUPPRESSOR OF npr1-1, CONSTITUTIVE 1-like
trans-				LOC103343085	TMV resistance protein N-like
trans-	XR_001678546.1	LOC107881955	(NW_007362630.1:7768-9057)	LOC103321864	cytochrome P450 71B36-like
trans-				LOC103321865	cytochrome P450 71B37-like
trans-	XR_001678577.1	LOC103344034	(NW_007362914.1:981-2614)	LOC107880466	protein TOPLESS-like
trans-	XR_001678578.1	LOC103344034	(NW_007362914.1:981-2614)	LOC107880466	protein TOPLESS-like
trans-	XR_513218.2	LOC103318535	(LG1:25045603-25048526)	LOC103328911	probable methyltransferase PMT14
trans-	XR_513648.2	LOC103325653	LG3:8007134-8014294)	LOC107880466	protein TOPLESS-like
trans-	XR_513660.2	LOC103325748	(LG3:9136130-9140055)	LOC107880466	protein TOPLESS-like
trans-	XR_513970.2	LOC103330068	(LG4:22504365-22505992)	LOC103324916	probable LRR receptor-like serine/threonine-protein kinase At3g47570
trans-	XR_514360.2	LOC103335887	(LG6:13015137-13017248)	LOC103322514	ras-related protein RABA5e
trans-	XR_514690.2	LOC103339725	(LG8:8549509-8554873)	LOC103323322	LOC103323322
trans-	XR_514692.2	LOC103339725	(LG8:8549509-8554874)	LOC103323322	LOC103323322
trans-	XR_515023.2	LOC103344034	(NW_007362914.1:981-2614)	LOC107880466	protein TOPLESS-like
trans-	TCONS_00004260	XLOC_003161	LG1:7418266-7419013	LOC103343389	uncharacterized LOC103343389
trans-				LOC103339870	uncharacterized LOC103339870
trans-				LOC103340846	uncharacterized LOC103340846
trans-				LOC103340846	uncharacterized LOC103340846
trans-				LOC103340846	uncharacterized LOC103340846
trans-				LOC103340846	uncharacterized LOC103340846
trans-	TCONS_00004613	XLOC_003078	LG1:2879220-2879551	LOC103320009	probable L-type lectin-domain containing receptor kinase S.7
trans-	TCONS_00005046	XLOC_003078	LG1:2879292-2879999	LOC103320009	probable L-type lectin-domain containing receptor kinase S.7
trans-	TCONS_00005426	XLOC_003419	LG1:26390032-26391661	LOC103339675	glucosamine 6-phosphate N-acetyltransferase
trans-	TCONS_00006315	XLOC_004035	LG2:9865332-9869041	LOC103319383	putative disease resistance protein RGA3
trans-				LOC103343743	uncharacterized LOC103343743
trans-				LOC103343743	uncharacterized LOC103343743
trans-				LOC103323471	uncharacterized LOC103323471
trans-				LOC103336960	probable purine permease 9
trans-				LOC103319321	putative disease resistance protein RGA3
trans-				LOC103319321	putative disease resistance protein RGA3
trans-				LOC103319321	putative disease resistance protein RGA3
trans-	TCONS_00017874	XLOC_010310	LG3:2772366-2773298	LOC103324885	50S ribosomal protein L34, chloroplastic
trans-	TCONS_00018098	XLOC_010014	LG3:20820045-20821524	LOC103324594	uncharacterized LOC103324594
trans-	TCONS_00018218	XLOC_011659	LG3:20821578-20822362	LOC103324594	uncharacterized LOC103324594
trans-	TCONS_00028567	XLOC_015040	LG5:4633037-4634068	LOC103335746	laccase-11-like
trans-	TCONS_00028759	XLOC_015040	LG5:4633529-4634463	LOC103335746	laccase-11-like
trans-	TCONS_00028983	XLOC_016379	LG5:2196055-2200000	LOC103318873	vacuolar protein sorting-associated protein 54, chloroplastic
trans-	TCONS_00033542	XLOC_020874	LG6:15627144-15627657	LOC103336111	leucine-rich repeat receptor protein kinase EMS1-like
trans-				LOC103336057	LRR receptor-like serine/threonine-protein kinase GSO2
trans-				LOC103336110	leucine-rich repeat receptor protein kinase EMS1-like
trans-	TCONS_00036470	XLOC_023217	LG7:14748630-14750288	LOC103338476	two-component response regulator-like APRR1
trans-	TCONS_00036851	XLOC_023179	LG7:12588905-12589364	LOC103337976	4-coumarate--CoA ligase-like 9
trans-	TCONS_00040560	XLOC_025571	LG8:11945688-11947034	LOC103340674	F-box protein CPR30-like
trans-	TCONS_00041489	XLOC_025934	NW_007362496.1:440375-440711	LOC103344230	F-box protein At3g07870-like
trans-	TCONS_00043298	XLOC_027011	NW_007362506.1:332446-334775	LOC107880693	uncharacterized LOC107880693
trans-	TCONS_00045646	XLOC_028498	NW_007363202.1:2417-3111	LOC103329020	secoisolariciresinol dehydrogenase-like
trans-	TCONS_00046148	XLOC_028938	NW_007365537.1:4-459	LOC103323319	(R)-mandelonitrile lyase 1-like
